# Supplementary material for: The lytic Myoviridae of Enterobacteriaceae form tight recombining assemblages separated by discontinuities in genome average nucleotide identity and lateral gene flow
Source: Microb Genom. 2018 Mar 27;4(3):e000169. doi: 10.1099/mgen.0.000169 (PMC5885020; doi:10.1099/mgen.0.000169)
Supplement: Supplementary File 2 [file mgen-4-169-s002.xlsx]

## Sheet: Table S1
Table S1. Lytic Myoviridae bacteriophages of Enterobacteriaceae grouped according to ANIb. * denotes satellite relationship (85-91 % ANIb).
	ICTV genus classification	accesion number		ICTV genus classification	accesion number		ICTV genus classification	accesion number		ICTV genus classification	accesion number		ICTV genus classification	accesion number		ICTV genus classification	accesion number
T4			Felix			FV3			Phax			singleton lineages			satelittes to singleton lineages
Enterobacteria phage ime09	T4virus	NC_019503	Escherichia coli O157 typing phage 11	-	KP869109	Enterobacteria phage vB EcoM-FV3	V5virus	NC_019517	Salmonella phage vB SalM SJ3	Vi1virus	NC_024122	Citrobacter phage Moon	Moonvirus	NC_027331
Enterobacteria phage RB14	T4virus	NC_012638	Escherichia coli O157 typing phage 12	-	KP869110	Escherichia coli bacteriophage rv5	V5virus	DQ832317	Salmonella phage vB SalM PM10	-	KX438380	Cronobacter phage S13	-	NC_028773
Enterobacteria phage RB32	Unassigned	NC_008515	Enterobacteriaphage UAB Phi87	Felixo1virus	JN225449	Escherichia coli O157 typing phage 14	-	KP869112	Salmonella phage SFP10	Vi1virus	NC_016073	Cronobacter phage vB CsaM GAP32	-	NC_019401
Enterobacteria phage RB51	-	NC_012635	Escherichia coli O157 typing phage 15	-	KP869113	Escherichia coli O157 typing phage 4	-	KP869102	Salmonella phage GG32	-	KX245012	Edwardsiella phage MSW-3	Msw3virus	NC_020082
Enterobacteria phage T4	T4virus	NC_000866	Escherichia coli O157 typing phage 8	-	KP869106	Escherichia coli O157 typing phage 5	-	KP869103	Salmonella phage Det7	Vi1virus	KP797973	Edwardsiella phage PEi20	Msw3virus	NC_028683
Enterobacteria phage vB EcoM ACG-C40	T4virus	NC_019399	Escherichia phage EC6	Felixo1virus	NC_027369	Escherichia phage 2 JES-2013	V5virus	NC_022323	Salmonella phage 38	-	KR296692	Enterobacteria phage phi92	-	NC_023693
Escherichia phage e11 2	T4virus	NC_024125	Escherichia phage HY02	Felixo1virus	NC_028872	Escherichia phage APCEc02	-	KR698074	Escherichia phage Cba120	Vi1virus	NC_016570	Enterobacteria phage phiEcoM-GJ1	-	NC_010106
Escherichia phage ECML-134	T4virus	NC_025449	Escherichia phage JH2	Felixo1virus	KF055347	Escherichia phage Murica	-	KT001917	Escherichia phage PhaxI	Vi1virus	NC_019452	Erwinia phage phiEa2809	-	NC_027340
Escherichia phage HY01	T4virus	NC_027349	Escherichia phage vB EcoM Alf5	-	KX377933	Escherichia phage slur 12	-	LN881735	Salmonella phage PhiSH19	Vi1virus	NC_019530	Erwinia phage vB EamM Asesino	-	NC_031107
Escherichia phage HY03	-	NC_031047	Escherichia phage vB EcoM AYO145A	Felixo1virus	KR014248	Escherichia phage slur 16	-	LN881727	*			Erwinia phage vB EamM ChrisDB	-	NC_031126
Escherichia phage slur02	-	NC_028927	Escherichia phage vB EcoM-VpaE1	Felixo1virus	KM657822	Escherichia phage vB EcoM FFH2	V5virus	NC_024134	Salmonella phage ViI	Vi1virus	NC_015296	Erwinia phage vB EamM EarlPhillipIV*	-	NC_031007	Cronobacter phage CR5	-	NC_021531
Escherichia phage slur07	-	NC_028780	Escherichia phage wV8	Felixo1virus	NC_012749				Salmonella phage vB SalM SJ2	Vi1virus	NC_023856	Erwinia phage vB EamM Huxley	-	NC_031127
Escherichia phage slur14	-	NC_028448	Salmonella phage BPS15Q2	-	KX405003	KP15			Salmonella phage Marshall	Vi1virus	NC_022772	Erwinia phage vB EamM Kwan	-	NC_031010
Escherichia phage UFV-AREG1	-	NC_031030	Salmonella phage F01a	-	JF461087	Enterobacter phage phiEap-3	Kp15virus	KT321315	Salmonella phage Maynard	Vi1virus	NC_022768	Erwinia phage vB EamM Phobos	-	NC_031043
Escherichia phage vB EcoM-UFV13	-	NC_031103	Salmonella phage FelixO1	Felixo1virus	NC_005282	Escherichia phage phT4A	-	KX130727	Escherichia phage ECML-4	Vi1virus		Erwinia phage vB EamM-Y2	-	NC_019504
Escherichia phage wV7	-	NC_019505	Salmonella phage HB-2014	Felixo1virus	KP010413	Klebsiella phage KP15	Kp15virus	NC_014036				Escherichia phage Av-05	-	NC_025830
RB10	-	KM606999	Salmonella phage Mushroom	Felixo1virus	KP143762	Klebsiella phage KP27	Kp15virus	NC_020080	Marshall			Escherichia phage ECML-117	-	NC_025441
RB27	-	KM607000				Klebsiella phage Matisse	Kp15virus	KT001918	Salmonella phage ViI	Vi1virus	NC_015296	Escherichia phage phAPEC8	-	NC_020079
RB3	T4virus	NC_008515	RB69			Klebsiella phage Miro	Kp15virus	KT001919	Salmonella phage vB SalM SJ2	Vi1virus	NC_023856	Klebsiella phage 0507-KN2-1	-	NC_022343
RB33	-	KM607001	APCEc01	-	KR422352				Salmonella phage Marshall	Vi1virus	NC_022772	Klebsiella phage vB KpnM KB57	-	NC_028659
RB5	-	KM606995	Enterobacteria phage HX01	Rb69virus	NC_018855	PKO111			Salmonella phage Maynard	Vi1virus	NC_022768	Pectobacterium bacteriophage PM2	-	NC_028940
RB6	-	KM606996	Enterobacteria phage RB69	Rb69virus	NC_004928	Klebsiella phage JD18	Jd18virus	NC_028686	Escherichia phage ECML-4	Vi1virus	NC_025446	Pectobacterium phage PM1	-	NC_023865
RB68	-	KM607004	Escherichia coli O157 typing phage 3	-	KP869101	Klebsiella phage PKO111	Jd18virus	NC_031095				Proteus phage vB PmiM Pm5461	-	NC_028762
RB7	-	KM606997	Escherichia coli O157 typing phage 6	-	KP869104	Klebsiella phage vB KpnM KpV477	-	NC_031087	IME08			Salmonella phage 19	-	NC_029072
RB9	-	KM606998	Escherichia phage vB EcoM JS09	Rb69virus	NC_024124				Escherichia phage MX01	-	KU878969	Salmonella phage NR01*	-	NC_031042	Shigella phage SHSML-45	-	NC_031022
Shigella phage pSs-1	T4virus	NC_025829	Escherichia phage vB EcoM PhAPEC2	-	NC_024794	CC31			Enterobacteria phage QL01	Js98virus	KT176190	Salmonella phage SPN3US	Spn3virus	NC_027402
Shigella phage SHBML-50-1	-	NC_031085	Shf125875	Rb69virus	KM407600	Enterobacter phage PG7	Cc31virus	NC_023561	Enterobacteria phage IME08	Js98virus	NC_014260	Serratia phage phiMAM1	-	NC_020083
Shigella phage Shfl2	T4virus	NC_015457	Shigella phage SHSML-52-1	-	KX130865	Enterobacteria phage CC31	Cc31virus	NC_014662	Escherichia phage WG01	-	KU878968	Serratia phage PS2	-	NC_024121
Shigella phage SHFML-11	-	NC_030953							*			Enterobacteria phage 4MG*	Se1virus	NC_022968	Cronobacter phage vB CsaM GAP31	Se1virus	NC_019400
Shigella phage SHFML-26	-	NC_031011	RB43			PVP-SE1			Enterobacteria phage JS10	Js98virus	NC_012741	Yersinia phage phiR1-37	-	NC_016163
Yersinia phage phiD1	T4virus	NC_027353	Citrobacter phage IME-CF2	-	NC_029013	Salmonella phage PVP-SE1	Se1virus	NC_016071	Enterobacteria phage JS98	Js98virus	NC_010105	Cronobacter phage CR9	Cr3virus	NC_023717
Yersinia phage PST	T4virus	NC_027404	Citrobacter phage Miller	-	NC_025414	Salmonella phage SSE-121	Se1virus	NC_027351	Enterobacteria phage Bp7	Js98virus	NC_019500
			Enterobacteria phage RB43	Unassigned	NC_007023				Enterobacteria phage vB EcoM VR5	Js98virus	NC_028881
S16			Citrobacter phage vB CfrM CfP1	-	NC_031057	PhiEa102
Salmonella phage STML-198	S16virus	JX181825	*			Erwinia phage phiEa104	-	NC_015292	JS10
Salmonella phage STP4 a	-	KJ000058	Enterobacteria phage RB16.	Unassigned	NC_014467	Erwinia phage phiEa21-4	Ea214virus	NC_011811	Enterobacteria phage JS98	Js98virus	NC_010105
Salmonella phage S16	S16virus	NC_020416	Escherichia phage Lw1	-	NC_021344				Enterobacteria phage JS10	Js98virus	NC_012741
*			Cronobacter phage vB CsaM GAP161	-	NC_019398	Klem Rak			*
Salmonella phage vB SnwM CGG4-1.fasta	-	NC_031065				Enterobacteria phage vB KleM-RaK2	-	NC_019526	Enterobacteria phage Bp7	Js98virus	NC_019500
			Limestone			Klebsiella phage K64-1	-	NC_027399	Enterobacteria phage IME08	Js98virus	NC_014260
RB49			Dickeya phage Limestone	Vi1virus	NC_019925				Enterobacteria phage QL01	Js98virus	KT176190
Enterobacteria phage RB49	Rb49virus	NC_005066	Dickeya phage phiD3	-	KM209228	121Q			Enterobacteria phage vB EcoM VR5	Js98virus	NC_028881
Enterobacteria phage JSE	Rb49virus	NC_012740	Dickeya phage phiDP10 3	-	KM209271	Escherichia phage 121Q	-	NC_025447	Escherichia phage WG01	-	KU878968
Enterobacteria phage Phi1	Rb49virus	NC_009821	Dickeya phage phiDP23 1	-	KM209320	Escherichia phage PBECO 4	-	NC_027364	Escherichia phage MX01	-	KU878969
Enterobacteria phage GEC-3S	-	HE978309	Dickeya phage RC-2014	-	KJ716335
						SUSP1			Ea35-70
CR3			SP18			Escherichia phage SUSP1	Suspvirus	NC_028808	Erwinia phage Ea35 70	Agrican357virus	NC_023557
Cronobacter phage PBES 02	Cr3virus	NC_028672	Enterobacteria phage vB EcoM-VR7	Sp18virus	NC_014792	Escherichia phage SUSP2	Suspvirus	NC_028935	Erwinia phage vB EamM Deimos Minion	Agrican357virus	KU886225
Cronobacter phage CR3	Cr3virus	NC_017974	Enterobacteria phage vB EcoM VR20	Sp18virus	KP007360				Erwinia phage vB EamM RAY	Agrican357virus	KU886224
Cronobacter phage CR8	Cr3virus	NC_024354	Enterobacteria phage vB EcoM VR25	Sp18virus	KP007361	phiR1-RT			Erwinia phage vB EamM Simmy50	Agrican357virus	KU886223
*			Shigella phage SP18	Sp18virus	NC_014595	Yersinia phage phiR1-RT	Tg1virus	NC_019909	Erwinia phage vB EamM Special G	Agrican357virus	KU886222
Pectobacterium phage phiTE.fasta	Cr3virus	NC_020201	*			Yersinia phage vB YenM TG1	Tg1virus	NC_028820
			Enterobacteria phage vB EcoM VR26	Sp18virus	KP007362

## Sheet: Table S2
Table S2. Raw ANIb result from Jspecies.
ANIb
	Salmonella phage HB-2014	Escherichia phage ECML-134	Salmonella phage SPN3US	Escherichia phage slur02	Cronobacter phage CR9	Erwinia phage vB EamM Simmy50	Salmonella phage SFP10	Escherichia phage slur07	Salmonella phage ViI	Escherichia phage SUSP1	Cronobacter phage CR5	Salmonella phage SSE-121	Escherichia phage Cba120	Enterobacteria phage phiEcoM-GJ1	Enterobacteria phage RB49	Erwinia phage vB EamM-Y2	Enterobacteria phage QL01	Enterobacteria phage HX01	Enterobacter phage PG7	Escherichia phage ECML-117	Yersinia phage phiR1-37	Erwinia phage vB EamM Kwan	Escherichia phage HY02	Escherichia phage vB EcoM-VpaE1	Shf125875	Escherichia phage slur 16	Dickeya phage RC-2014	Escherichia coli O157 typing phage 6	Escherichia phage ECML-4	Escherichia phage MX01	RB33	Erwinia phage vB EamM Huxley	Klebsiella phage PKO111	Erwinia phage phiEa2809	Escherichia coli O157 typing phage 11	Pectobacterium bacteriophage PM2	Salmonella phage Maynard	RB9	Proteus phage vB PmiM Pm5461	Shigella phage SHSML-45	Yersinia phage phiD1	Erwinia phage vB EamM ChrisDB	Shigella phage SHFML-11	Escherichia phage Lw1	Erwinia phage phiEa104	Escherichia phage vB EcoM-UFV13	Shigella phage SHFML-26	Enterobacteria phage GEC-3S	Cronobacter phage S13
Salmonella phage HB-2014	---	NaN	NaN	NaN	NaN	NaN	NaN	NaN	NaN	79.68	NaN	63.37	NaN	NaN	NaN	NaN	NaN	NaN	NaN	NaN	NaN	NaN	93.44	92.79	NaN	61.74	NaN	NaN	NaN	NaN	NaN	NaN	NaN	NaN	92.22	NaN	NaN	NaN	NaN	NaN	NaN	NaN	NaN	NaN	65.67	NaN	NaN	NaN	NaN
Escherichia phage ECML-134	NaN	---	NaN	95.03	55.19	NaN	60.7	95.53	62.53	NaN	NaN	NaN	60.96	NaN	64.79	NaN	70.95	75.91	69.99	NaN	NaN	NaN	NaN	NaN	75.53	NaN	61.85	75.14	62.53	70.42	96.07	NaN	69.31	NaN	NaN	68.74	62.3	96.15	66.72	61.89	94.74	NaN	96.15	64.44	NaN	95.1	96.04	64.89	64
Salmonella phage SPN3US	NaN	NaN	---	NaN	63.69	NaN	NaN	NaN	NaN	NaN	64.41	NaN	NaN	NaN	NaN	NaN	NaN	NaN	NaN	NaN	NaN	66.47	NaN	NaN	NaN	NaN	NaN	NaN	NaN	NaN	NaN	67.94	NaN	NaN	NaN	NaN	NaN	NaN	NaN	NaN	NaN	67.44	NaN	NaN	62.61	NaN	NaN	NaN	NaN
Escherichia phage slur02	NaN	95.07	NaN	---	NaN	NaN	63.27	96.67	63.1	NaN	NaN	NaN	63.52	NaN	64.54	NaN	70.58	76.13	69.82	NaN	NaN	NaN	NaN	NaN	75.3	NaN	56.61	75.65	60.27	70.18	94.89	NaN	69.31	NaN	NaN	68.6	62.88	95.21	66.53	62	96.37	NaN	94.95	64.2	NaN	96.11	94.99	65.04	64.41
Cronobacter phage CR9	NaN	58.89	65.21	NaN	---	66.62	67.16	59.17	66.38	NaN	NaN	66.35	66.32	66.68	60.16	NaN	63.69	61.93	64.23	NaN	NaN	68.14	NaN	NaN	NaN	63.68	NaN	61.69	66.6	NaN	NaN	NaN	60.16	61.84	NaN	NaN	65.95	NaN	57.22	NaN	NaN	64.64	NaN	58.88	NaN	NaN	NaN	NaN	63.29
Erwinia phage vB EamM Simmy50	NaN	NaN	NaN	NaN	65.23	---	NaN	NaN	NaN	NaN	NaN	NaN	NaN	67.6	NaN	NaN	NaN	NaN	NaN	NaN	NaN	NaN	NaN	NaN	NaN	NaN	NaN	NaN	NaN	NaN	NaN	NaN	NaN	NaN	NaN	NaN	NaN	NaN	NaN	NaN	NaN	NaN	NaN	63.22	NaN	59.49	NaN	NaN	63.41
Salmonella phage SFP10	NaN	NaN	NaN	NaN	67.2	NaN	---	NaN	87.75	NaN	NaN	NaN	97.6	NaN	57.26	NaN	NaN	NaN	58.08	NaN	NaN	NaN	NaN	NaN	NaN	NaN	75.44	NaN	88.79	NaN	NaN	NaN	NaN	67.39	NaN	NaN	88.53	NaN	56.99	NaN	58.2	NaN	NaN	59.08	NaN	NaN	NaN	56.99	NaN
Escherichia phage slur07	NaN	95.58	NaN	96.67	57.87	60.68	NaN	---	NaN	NaN	NaN	NaN	NaN	NaN	65.33	NaN	70.96	76.29	69.9	NaN	NaN	NaN	NaN	NaN	75.42	NaN	NaN	75.54	NaN	70.33	95.1	NaN	69.47	NaN	NaN	68.67	NaN	95.7	66.91	62.91	95.92	NaN	95.39	63.65	NaN	96.2	94.97	65.27	64.59
Salmonella phage ViI	NaN	NaN	NaN	NaN	65.8	NaN	87.87	NaN	---	NaN	NaN	NaN	88.26	NaN	NaN	NaN	56.76	NaN	NaN	NaN	NaN	NaN	NaN	NaN	NaN	NaN	74.99	NaN	98.16	56.27	NaN	NaN	NaN	67.14	NaN	NaN	94.62	NaN	NaN	NaN	NaN	NaN	NaN	NaN	NaN	NaN	NaN	60.67	NaN
Escherichia phage SUSP1	79.53	NaN	NaN	NaN	58.29	NaN	NaN	NaN	NaN	---	NaN	63.66	NaN	NaN	NaN	NaN	NaN	NaN	NaN	NaN	NaN	NaN	79.78	79.64	NaN	64.16	NaN	NaN	NaN	NaN	NaN	NaN	NaN	NaN	80.18	NaN	NaN	NaN	NaN	NaN	NaN	NaN	NaN	NaN	66.89	NaN	NaN	NaN	NaN
Cronobacter phage CR5	NaN	NaN	64.76	NaN	NaN	NaN	NaN	NaN	NaN	NaN	---	NaN	NaN	NaN	NaN	NaN	NaN	NaN	NaN	NaN	NaN	64.73	NaN	NaN	NaN	NaN	NaN	NaN	NaN	NaN	NaN	64.87	NaN	NaN	NaN	NaN	NaN	NaN	NaN	NaN	NaN	64.78	NaN	NaN	NaN	NaN	NaN	NaN	NaN
Salmonella phage SSE-121	61.36	NaN	NaN	NaN	66.1	NaN	NaN	NaN	NaN	60.58	NaN	---	NaN	NaN	62.06	NaN	NaN	NaN	NaN	NaN	63.69	NaN	60.38	62.46	NaN	65.92	NaN	NaN	NaN	NaN	NaN	NaN	NaN	NaN	60.74	NaN	NaN	NaN	NaN	NaN	NaN	NaN	NaN	NaN	63.01	NaN	NaN	61.64	NaN
Escherichia phage Cba120	NaN	61.58	NaN	63.52	60.92	NaN	97.65	NaN	88.37	NaN	NaN	NaN	---	NaN	62.72	NaN	NaN	NaN	60.36	NaN	NaN	NaN	NaN	NaN	NaN	NaN	75.06	NaN	89.09	NaN	NaN	NaN	NaN	66.85	NaN	NaN	88.49	NaN	56.99	NaN	60.27	NaN	NaN	58.59	NaN	NaN	NaN	62.96	NaN
Enterobacteria phage phiEcoM-GJ1	NaN	NaN	NaN	NaN	NaN	65.04	NaN	59.77	NaN	NaN	NaN	NaN	NaN	---	NaN	69	NaN	NaN	NaN	NaN	NaN	NaN	NaN	NaN	NaN	NaN	NaN	NaN	NaN	NaN	59.54	NaN	NaN	NaN	NaN	59.22	NaN	59.54	NaN	NaN	NaN	NaN	NaN	NaN	NaN	57.93	NaN	NaN	NaN
Enterobacteria phage RB49	NaN	64.18	NaN	64.45	60.16	NaN	NaN	64.31	NaN	NaN	NaN	66.38	NaN	NaN	---	NaN	64.4	64.19	64.44	NaN	NaN	NaN	NaN	NaN	64.35	62.82	NaN	64.22	NaN	64.2	64.52	NaN	64.65	NaN	NaN	64.25	NaN	63.86	63.99	NaN	64.22	NaN	64.01	64.28	NaN	64.48	64.21	97.09	63.52
Erwinia phage vB EamM-Y2	NaN	NaN	NaN	NaN	NaN	NaN	NaN	NaN	NaN	NaN	NaN	NaN	NaN	69.62	NaN	---	NaN	NaN	NaN	NaN	NaN	NaN	NaN	NaN	NaN	NaN	NaN	NaN	NaN	NaN	NaN	NaN	NaN	NaN	NaN	NaN	NaN	NaN	NaN	NaN	NaN	NaN	NaN	NaN	NaN	NaN	NaN	NaN	NaN
Enterobacteria phage QL01	NaN	71.1	NaN	70.67	NaN	NaN	NaN	70.5	57.18	NaN	NaN	NaN	NaN	61.38	64.34	NaN	---	70.65	68.58	NaN	NaN	NaN	NaN	NaN	71.33	NaN	NaN	70.83	NaN	95.08	71.13	NaN	68.61	NaN	NaN	71.31	57.14	70.54	66.22	62.68	70.6	NaN	70.45	63.73	NaN	70.94	70.46	64.17	63.42
Enterobacteria phage HX01	NaN	75.84	NaN	76	NaN	NaN	NaN	76.15	61.07	NaN	NaN	NaN	NaN	59.1	64.81	NaN	71.24	---	69.3	NaN	NaN	NaN	56.66	56.92	93.67	NaN	NaN	96.13	61.07	70.76	75.69	NaN	69.01	NaN	58.75	69.31	60.8	75.58	66.62	60.17	77.16	NaN	75.59	64.08	NaN	76.4	75.97	64.76	64.08
Enterobacter phage PG7	62.11	69.8	NaN	69.87	58.37	NaN	58.08	69.86	NaN	62.69	NaN	NaN	58.36	NaN	64.8	NaN	68.4	69.14	---	NaN	NaN	NaN	62.02	62.11	69.41	NaN	NaN	69.46	59.02	68.23	69.83	NaN	71.19	61.17	63.7	68.32	NaN	69.71	65.97	59.68	69.81	NaN	69.82	64.22	NaN	70.18	69.7	65.08	63.74
Escherichia phage ECML-117	NaN	NaN	NaN	NaN	NaN	NaN	NaN	NaN	NaN	NaN	NaN	NaN	NaN	NaN	NaN	NaN	NaN	NaN	NaN	---	NaN	NaN	NaN	NaN	NaN	NaN	NaN	NaN	NaN	NaN	NaN	NaN	NaN	NaN	NaN	NaN	NaN	NaN	NaN	NaN	NaN	NaN	NaN	NaN	NaN	NaN	NaN	NaN	NaN
Yersinia phage phiR1-37	NaN	NaN	NaN	NaN	62.76	NaN	NaN	NaN	NaN	NaN	NaN	63.31	NaN	NaN	NaN	NaN	NaN	NaN	NaN	NaN	---	NaN	NaN	NaN	NaN	NaN	NaN	NaN	NaN	NaN	NaN	NaN	NaN	NaN	NaN	NaN	NaN	NaN	NaN	NaN	NaN	NaN	NaN	NaN	NaN	NaN	NaN	NaN	NaN
Erwinia phage vB EamM Kwan	NaN	NaN	66.9	NaN	NaN	NaN	NaN	NaN	NaN	NaN	64.62	NaN	NaN	NaN	NaN	NaN	NaN	NaN	NaN	NaN	NaN	---	NaN	NaN	NaN	NaN	NaN	NaN	NaN	NaN	NaN	66.64	NaN	NaN	NaN	NaN	NaN	NaN	NaN	NaN	NaN	66.98	NaN	NaN	NaN	NaN	NaN	NaN	NaN
Escherichia phage HY02	93.36	59.63	NaN	59.63	NaN	NaN	NaN	60.45	NaN	79.82	NaN	60.4	NaN	NaN	NaN	NaN	NaN	NaN	NaN	NaN	NaN	NaN	---	93.2	NaN	61.34	NaN	NaN	NaN	NaN	59.43	NaN	NaN	NaN	93.67	NaN	NaN	59.43	NaN	NaN	58.91	NaN	60.53	NaN	65.53	59.72	60.32	NaN	NaN
Escherichia phage vB EcoM-VpaE1	92.65	NaN	NaN	NaN	NaN	NaN	NaN	56.87	NaN	80.04	NaN	61.1	NaN	NaN	NaN	NaN	NaN	NaN	61.75	NaN	NaN	NaN	93.27	---	NaN	60.87	NaN	NaN	NaN	61.42	NaN	NaN	NaN	NaN	92.95	NaN	NaN	NaN	NaN	NaN	NaN	NaN	NaN	NaN	66.27	NaN	NaN	NaN	58.56
Shf125875	NaN	75.57	NaN	75.37	NaN	NaN	NaN	75.66	NaN	NaN	NaN	NaN	NaN	59.22	64.22	NaN	71.82	93.52	69.18	NaN	NaN	NaN	NaN	NaN	---	NaN	NaN	94.14	NaN	71.66	75.38	NaN	69.19	NaN	58.7	69.86	NaN	75.29	66.11	60.36	75.63	NaN	75.42	63.21	NaN	75.63	75.65	64.37	63.59
Escherichia phage slur 16	59.74	NaN	NaN	NaN	64.28	NaN	NaN	NaN	NaN	61.35	NaN	65.75	NaN	NaN	66.07	NaN	NaN	NaN	NaN	NaN	NaN	NaN	61.36	60.48	NaN	---	NaN	NaN	NaN	NaN	NaN	NaN	NaN	NaN	59.5	NaN	NaN	NaN	59.48	NaN	NaN	NaN	NaN	NaN	63.52	NaN	NaN	65.62	NaN
Dickeya phage RC-2014	NaN	56.56	NaN	56.83	NaN	NaN	75.26	57.38	74.94	NaN	NaN	NaN	75.1	NaN	NaN	NaN	NaN	NaN	NaN	NaN	NaN	NaN	NaN	NaN	NaN	NaN	---	NaN	75.09	NaN	56.83	NaN	NaN	68.24	NaN	NaN	76.26	57.1	NaN	NaN	57.38	NaN	56.83	NaN	NaN	NaN	56.56	NaN	NaN
Escherichia coli O157 typing phage 6	NaN	75.41	NaN	75.49	NaN	58.97	NaN	75.59	NaN	NaN	NaN	NaN	NaN	58.1	64.29	NaN	71.46	96.41	69.55	NaN	NaN	NaN	NaN	NaN	94.22	NaN	NaN	---	NaN	71.35	75.26	NaN	68.68	NaN	NaN	69.98	NaN	75.16	67.21	59.31	76.77	NaN	74.99	64.02	NaN	75.76	75.39	64.49	63.38
Escherichia phage ECML-4	NaN	62.66	NaN	63.1	62.36	NaN	88.72	62.45	98.26	NaN	NaN	NaN	89.03	NaN	61.36	NaN	63.58	62.38	63.4	NaN	NaN	NaN	NaN	NaN	62.85	NaN	75	62.62	---	63.15	62.45	NaN	63.32	67.08	NaN	59.7	94.9	62.23	NaN	NaN	62.45	NaN	62.45	64.54	NaN	62.83	62.39	62.3	64.25
Escherichia phage MX01	63.62	70.77	NaN	70.67	NaN	NaN	NaN	70.49	62.47	62.65	NaN	NaN	NaN	62.93	65.07	NaN	95.09	71.03	68.35	NaN	NaN	NaN	NaN	62.21	71.49	NaN	NaN	71.12	62.47	---	70.45	NaN	68.38	NaN	NaN	71.02	62.2	70.33	66.34	61.46	70.48	NaN	70.53	64.31	NaN	70.6	70.47	64.79	64.2
RB33	60	96.11	NaN	94.98	NaN	59.43	NaN	95.24	NaN	57.55	NaN	NaN	NaN	NaN	64.26	NaN	70.75	75.75	69.59	NaN	NaN	NaN	57.59	NaN	75.19	NaN	56.61	75.04	58.35	70.53	---	NaN	69.23	58.1	59.14	68.9	NaN	95.98	66.21	NaN	94.59	NaN	95.73	63.46	NaN	95.08	95.43	63.89	63.53
Erwinia phage vB EamM Huxley	NaN	NaN	67.83	NaN	NaN	NaN	NaN	NaN	NaN	NaN	64.93	NaN	NaN	NaN	NaN	NaN	NaN	NaN	NaN	NaN	NaN	66.7	NaN	NaN	NaN	NaN	NaN	NaN	NaN	NaN	NaN	---	NaN	NaN	NaN	NaN	NaN	NaN	NaN	NaN	NaN	70.37	NaN	NaN	NaN	NaN	NaN	NaN	NaN
Klebsiella phage PKO111	NaN	69.29	NaN	69.48	NaN	60.1	NaN	69.53	NaN	NaN	NaN	NaN	NaN	60.78	65.59	NaN	68.8	68.71	70.87	NaN	NaN	NaN	NaN	NaN	68.61	NaN	NaN	68.46	NaN	68.87	69.37	NaN	---	NaN	NaN	67.95	NaN	69.25	66.37	61.61	69.32	NaN	69.43	64.42	NaN	69.4	69.3	65.26	63.83
Erwinia phage phiEa2809	NaN	NaN	NaN	NaN	61.72	NaN	66.76	NaN	66.72	NaN	NaN	NaN	66.72	NaN	NaN	NaN	NaN	NaN	NaN	NaN	NaN	NaN	NaN	NaN	NaN	NaN	68.38	NaN	66.68	NaN	58.1	NaN	NaN	---	NaN	NaN	66.81	NaN	NaN	NaN	NaN	NaN	NaN	60.54	NaN	NaN	NaN	NaN	NaN
Escherichia coli O157 typing phage 11	91.96	59.04	NaN	59.52	NaN	NaN	NaN	60.72	NaN	79.82	NaN	61.13	NaN	NaN	NaN	NaN	NaN	NaN	NaN	NaN	NaN	NaN	93.51	93.08	NaN	61.91	NaN	NaN	NaN	NaN	59.52	NaN	NaN	NaN	---	NaN	NaN	59.76	NaN	NaN	NaN	NaN	59.52	NaN	66.2	59.04	59.52	NaN	58.4
Pectobacterium bacteriophage PM2	NaN	68.95	NaN	68.82	58.22	60.64	NaN	68.89	NaN	NaN	NaN	NaN	NaN	60.74	64.69	NaN	71.26	69.57	68.44	NaN	NaN	NaN	NaN	NaN	69.69	NaN	NaN	69.71	57.87	71.55	68.93	NaN	68.12	NaN	NaN	---	NaN	68.86	67.11	NaN	68.68	NaN	69.03	63.51	NaN	68.82	68.81	64.59	63.72
Salmonella phage Maynard	NaN	NaN	NaN	NaN	61.12	NaN	88.49	NaN	94.68	NaN	NaN	NaN	88.42	NaN	NaN	NaN	NaN	NaN	NaN	NaN	NaN	NaN	NaN	NaN	NaN	NaN	76.13	NaN	94.64	NaN	NaN	NaN	NaN	66.86	NaN	NaN	---	NaN	57.46	NaN	56.78	NaN	NaN	61.56	NaN	NaN	NaN	NaN	NaN
RB9	59.52	96.14	NaN	95.52	NaN	NaN	NaN	95.6	NaN	NaN	NaN	NaN	NaN	NaN	64.73	NaN	70.5	75.83	69.73	NaN	NaN	NaN	58.12	NaN	75.19	NaN	NaN	75.13	NaN	70.36	96.08	NaN	69.37	NaN	58.92	68.61	NaN	---	66.51	NaN	95.17	NaN	96.18	63.51	NaN	95.56	96.25	64.84	62.99
Proteus phage vB PmiM Pm5461	NaN	66.79	NaN	66.95	NaN	NaN	56.47	66.74	NaN	NaN	NaN	NaN	56.99	NaN	63.59	NaN	66.13	67.1	65.73	NaN	NaN	NaN	NaN	NaN	66.87	59.55	NaN	67.1	57.1	66.03	66.76	NaN	66.47	NaN	NaN	67.56	56.97	66.75	---	64.59	66.5	NaN	66.86	63	NaN	66.83	66.76	63.6	63.16
Shigella phage SHSML-45	NaN	61.9	NaN	61.2	NaN	NaN	NaN	60.92	NaN	NaN	NaN	NaN	NaN	NaN	NaN	NaN	62.65	61.32	61.06	NaN	NaN	NaN	NaN	NaN	60.05	NaN	NaN	60.1	NaN	61.8	59.68	NaN	61.4	NaN	NaN	NaN	NaN	61.33	62.53	---	60.84	NaN	60.62	69.5	NaN	60.42	61.2	NaN	NaN
Yersinia phage phiD1	NaN	94.82	NaN	96.14	NaN	NaN	61.19	95.93	61.74	NaN	NaN	NaN	61.47	NaN	64.32	NaN	70.31	77.09	69.95	NaN	NaN	NaN	NaN	NaN	75.43	NaN	NaN	76.24	61.74	70.02	94.43	NaN	69.19	NaN	NaN	68.75	61.5	95.02	66.43	61.12	---	NaN	94.93	64.56	NaN	95.53	94.56	64.38	63.28
Erwinia phage vB EamM ChrisDB	NaN	NaN	67.58	NaN	NaN	NaN	NaN	NaN	NaN	NaN	64.81	NaN	NaN	NaN	NaN	NaN	NaN	NaN	NaN	NaN	NaN	67.07	NaN	NaN	NaN	NaN	NaN	NaN	NaN	NaN	NaN	70.32	NaN	NaN	NaN	NaN	NaN	NaN	NaN	NaN	NaN	---	NaN	NaN	NaN	NaN	NaN	NaN	NaN
Shigella phage SHFML-11	60.08	96.1	NaN	95.07	NaN	NaN	NaN	95.19	63.52	NaN	NaN	NaN	NaN	NaN	64.74	NaN	70.72	75.68	69.72	NaN	NaN	NaN	60.29	NaN	75.39	NaN	61.48	75.1	63.52	70.53	95.63	NaN	69.07	NaN	60.29	68.42	63.27	96.22	65.85	60.57	94.8	NaN	---	64.12	NaN	94.63	97.01	64.49	63.92
Escherichia phage Lw1	NaN	63.5	NaN	62.91	NaN	59.73	64.66	63.42	63.38	61.79	NaN	NaN	64.66	62.16	64.53	NaN	63.51	63.92	63.94	NaN	NaN	NaN	NaN	NaN	64.09	NaN	63.91	63.93	63.64	63.77	63.21	NaN	63.84	63.8	NaN	62.89	60.65	63.2	63.49	67.99	63.29	NaN	63.39	---	NaN	63.42	63.26	64.42	63.6
Erwinia phage phiEa104	66.17	NaN	64.43	NaN	NaN	NaN	NaN	NaN	NaN	66.09	NaN	61.78	NaN	NaN	NaN	NaN	NaN	NaN	NaN	NaN	NaN	NaN	66.12	65.8	NaN	61.7	NaN	NaN	NaN	NaN	NaN	NaN	NaN	NaN	65.87	NaN	NaN	NaN	NaN	NaN	NaN	NaN	NaN	NaN	---	NaN	NaN	NaN	NaN
Escherichia phage vB EcoM-UFV13	NaN	95.22	NaN	96.03	NaN	59.24	NaN	96.15	NaN	NaN	NaN	NaN	NaN	NaN	65.52	NaN	71.09	76.63	69.98	NaN	NaN	NaN	NaN	NaN	75.84	NaN	NaN	75.84	57.67	70.58	95.18	NaN	68.74	NaN	NaN	68.63	NaN	95.49	66.47	62.53	95.77	NaN	94.97	64.33	NaN	---	94.53	65.05	64.62
Shigella phage SHFML-26	60.24	96.04	NaN	94.97	NaN	NaN	NaN	94.77	NaN	NaN	NaN	NaN	NaN	NaN	64.82	NaN	70.8	76.16	69.73	NaN	NaN	NaN	59.28	NaN	75.65	NaN	56.36	75.35	NaN	70.64	95.62	NaN	69.26	NaN	59.52	68.45	NaN	96.14	66.87	62.78	94.64	NaN	97	63.95	NaN	94.58	---	65.14	63.77
Enterobacteria phage GEC-3S	NaN	65.03	NaN	65.14	59.01	NaN	56.99	65.04	58.07	NaN	NaN	NaN	58.06	58.45	97.17	NaN	65.33	65.12	64.91	NaN	NaN	NaN	NaN	NaN	64.6	64.04	NaN	64.53	59.9	64.93	65.03	NaN	65.13	NaN	NaN	64.57	57.87	65.21	64.19	NaN	64.98	NaN	64.92	65.06	NaN	65.07	64.88	---	64.22
Cronobacter phage S13	NaN	63.91	NaN	63.55	62.67	62.89	NaN	63.55	NaN	NaN	NaN	NaN	NaN	64.22	63.56	NaN	63.71	63.69	64.25	NaN	NaN	NaN	NaN	NaN	64.24	NaN	59.73	63.57	NaN	63.87	63.85	NaN	63.51	NaN	NaN	63.8	NaN	63.53	63.82	NaN	63.9	NaN	64.52	63.89	NaN	63.72	63.89	63.87	---
Erwinia phage vB EamM RAY	NaN	60.29	NaN	60.4	68.42	98.38	NaN	60.68	NaN	NaN	61.16	NaN	NaN	68.04	NaN	NaN	57.74	58.47	64.17	NaN	NaN	NaN	NaN	NaN	NaN	NaN	59.38	58.08	NaN	57.79	59.15	NaN	60.27	NaN	NaN	60.03	NaN	NaN	NaN	NaN	NaN	NaN	60.05	65.74	NaN	NaN	60.11	NaN	NaN
Enterobacteria phage vB EcoM ACG-C40	59.8	95.96	NaN	95.04	56.72	NaN	NaN	94.9	63.22	57.59	NaN	NaN	NaN	NaN	63.85	NaN	71.03	75.93	69.81	NaN	NaN	NaN	59	59	75.47	NaN	61.54	75.66	63.22	70.91	95.67	NaN	69.28	NaN	59.34	68.84	62.98	95.94	66.2	63.24	94.34	NaN	96.32	63.96	NaN	94.94	95.99	63.5	63.67
Escherichia phage vB EcoM PhAPEC2	NaN	75.54	NaN	75.42	59.47	59.51	56.9	75.43	NaN	NaN	NaN	NaN	56.9	59.84	64.49	NaN	71.73	93.88	69.39	NaN	NaN	NaN	56.4	NaN	96.57	NaN	NaN	94.22	57.62	71.91	75.4	NaN	68.66	NaN	57.96	69.78	NaN	75.4	66.15	62.06	75.5	NaN	75.41	63.35	NaN	75.68	75.6	64.58	63.01
Escherichia coli O157 typing phage 14	62.39	NaN	NaN	NaN	63.58	NaN	NaN	56.61	NaN	63.64	NaN	65.65	NaN	NaN	NaN	NaN	NaN	NaN	NaN	NaN	NaN	NaN	62.05	63.3	NaN	96.27	NaN	NaN	NaN	NaN	NaN	NaN	NaN	NaN	62.39	NaN	NaN	NaN	58.09	NaN	NaN	NaN	NaN	NaN	63.21	NaN	NaN	NaN	NaN
Klebsiella phage vB KpnM KB57	61.93	NaN	NaN	NaN	66.03	NaN	71.39	NaN	72.09	60.06	NaN	73.73	70.88	NaN	NaN	NaN	NaN	NaN	NaN	NaN	63.64	NaN	61.51	61.6	NaN	66.2	NaN	NaN	71.83	NaN	NaN	NaN	NaN	63.14	61.6	NaN	65.15	NaN	NaN	NaN	NaN	NaN	NaN	NaN	61.16	NaN	NaN	NaN	NaN
Klebsiella phage K64-1	NaN	59.58	NaN	58.97	NaN	58.7	57.65	59.12	NaN	NaN	NaN	57.8	57.86	59.31	58.22	NaN	56.3	59.31	NaN	NaN	59.77	NaN	NaN	NaN	59.31	57.7	56.9	58.5	NaN	55.88	59.88	NaN	57.17	56	NaN	60.85	NaN	59.44	62.18	NaN	59.12	NaN	60.08	63.3	NaN	60.05	59.72	58.64	59.76
Enterobacteria phage Bp7	NaN	70.8	NaN	70.76	NaN	NaN	NaN	70.47	56.51	NaN	NaN	NaN	NaN	59.27	63.89	NaN	95.63	70.99	68.41	NaN	NaN	NaN	NaN	NaN	71.44	NaN	NaN	70.69	57.21	94.4	70.41	NaN	68.51	NaN	NaN	70.95	55.94	70.97	66.36	63.64	71.34	NaN	71.01	63.34	NaN	70.84	70.88	63.4	63.16
Salmonella phage vB SnwM CGG4-1	NaN	70.9	NaN	70.4	57.96	61.71	61.21	70.58	63.32	NaN	NaN	NaN	61.45	60.82	65.43	NaN	68.85	69.89	71.38	NaN	NaN	NaN	NaN	NaN	69.86	NaN	59.67	69.71	63.32	68.5	70.61	NaN	69.85	NaN	NaN	68.3	63.55	70.68	67.18	63.2	70.38	NaN	70.62	63.87	NaN	70.45	70.54	65.3	63.9
Salmonella phage NR01	NaN	NaN	NaN	NaN	NaN	NaN	NaN	NaN	NaN	NaN	NaN	71.19	NaN	NaN	62.28	NaN	NaN	NaN	61.12	NaN	NaN	NaN	NaN	NaN	NaN	NaN	NaN	NaN	NaN	NaN	NaN	NaN	NaN	NaN	NaN	NaN	NaN	NaN	NaN	89.63	NaN	NaN	NaN	67.93	NaN	NaN	NaN	61.16	NaN
Escherichia phage Murica	61	NaN	NaN	NaN	64.44	NaN	NaN	NaN	NaN	63.36	NaN	65.75	NaN	NaN	66.52	NaN	NaN	NaN	NaN	NaN	NaN	NaN	62	61.55	NaN	96.14	NaN	NaN	NaN	NaN	NaN	NaN	NaN	NaN	61.04	NaN	NaN	NaN	NaN	NaN	NaN	NaN	NaN	NaN	63.36	NaN	NaN	66.07	NaN
Klebsiella phage JD18	NaN	69.64	NaN	69.59	NaN	NaN	NaN	69.62	NaN	NaN	NaN	NaN	NaN	60.76	64.6	NaN	68.85	68.38	71.12	NaN	NaN	NaN	NaN	NaN	68.41	NaN	NaN	68.52	NaN	68.84	69.31	NaN	95.67	59.69	NaN	68.15	NaN	69.34	66.06	60.9	69.45	NaN	69.38	65	NaN	69.73	69.3	65	64.39
Escherichia phage slur 12	62.12	NaN	NaN	NaN	62.69	NaN	NaN	NaN	NaN	63.21	NaN	65.9	NaN	NaN	61.2	NaN	NaN	NaN	NaN	NaN	NaN	NaN	61.74	61.15	NaN	100	NaN	NaN	NaN	NaN	NaN	NaN	NaN	NaN	61.71	NaN	NaN	NaN	NaN	NaN	NaN	NaN	NaN	NaN	62.59	NaN	NaN	61.14	NaN
Enterobacteria phage Phi1	NaN	64.44	NaN	64.62	57.3	NaN	NaN	64.55	59.91	NaN	NaN	NaN	NaN	58.45	97.12	NaN	64.63	64.46	64.79	NaN	NaN	NaN	NaN	NaN	64.73	NaN	NaN	64.49	60.28	64.14	64.15	NaN	65.27	NaN	NaN	64.55	60.28	64.39	63.71	NaN	64.54	NaN	64.16	65.05	NaN	64.46	64.4	97.72	64.22
Salmonella phage F01a	93.07	58.49	NaN	58.44	NaN	NaN	NaN	59.11	NaN	79.83	NaN	60.89	NaN	NaN	NaN	NaN	NaN	58.75	NaN	NaN	NaN	NaN	93.47	94.2	NaN	60.68	NaN	57.88	NaN	NaN	58.7	NaN	NaN	NaN	93.22	NaN	NaN	58.42	NaN	NaN	57.96	NaN	58.97	NaN	66.64	58.23	58.34	NaN	NaN
Klebsiella phage KP27	NaN	64.37	NaN	64.82	56.3	NaN	63.48	64.56	60.87	NaN	NaN	59.43	62.63	NaN	64.55	NaN	63.92	64.25	65.11	NaN	NaN	NaN	NaN	NaN	63.72	57.13	62.16	64.23	61.08	64.16	64.54	NaN	66.79	66.01	NaN	63.76	61.28	64.58	64.5	76.62	64.15	NaN	64.39	76.15	NaN	64.78	64.95	65.02	63.28
Escherichia phage APCEc01	NaN	75.35	NaN	75.64	60.36	57.07	NaN	75.85	NaN	NaN	NaN	NaN	NaN	NaN	64.81	NaN	71.72	96.22	69.37	NaN	NaN	NaN	NaN	NaN	94.27	NaN	NaN	96.96	NaN	71.06	75.17	NaN	68.7	NaN	NaN	69.43	NaN	75.39	67.16	62.45	76.64	NaN	75.4	64.4	NaN	75.82	75.75	64.84	63.3
Salmonella phage GG32	NaN	61.31	NaN	63.27	62.33	NaN	98.2	NaN	88.2	NaN	NaN	NaN	96.78	NaN	63.23	NaN	NaN	NaN	62.47	NaN	NaN	NaN	NaN	NaN	63.79	NaN	75.17	63.79	88.87	NaN	NaN	NaN	NaN	67.18	NaN	NaN	88.96	NaN	NaN	NaN	62.81	NaN	NaN	NaN	NaN	NaN	NaN	63.47	NaN
Erwinia phage Ea35 70	NaN	NaN	NaN	NaN	NaN	97.5	NaN	NaN	NaN	NaN	60.76	NaN	NaN	65.36	NaN	NaN	NaN	NaN	NaN	NaN	NaN	NaN	NaN	NaN	NaN	NaN	NaN	NaN	NaN	NaN	NaN	NaN	NaN	NaN	NaN	NaN	NaN	NaN	NaN	NaN	NaN	NaN	NaN	NaN	NaN	NaN	NaN	NaN	59.49
Enterobacteria phage vB EcoM VR20	62.09	70.16	NaN	70.45	56.98	59.28	NaN	70.83	NaN	NaN	NaN	NaN	NaN	58.93	64.87	NaN	76.73	70.9	68.35	NaN	NaN	NaN	NaN	NaN	70.69	NaN	NaN	70.66	NaN	75.9	70.28	NaN	68.49	NaN	NaN	69.56	NaN	70.2	65.21	63.16	70.12	NaN	70.12	64.45	NaN	70.36	70.36	65.01	63.38
Pectobacterium phage phiTE	NaN	NaN	NaN	NaN	80.35	NaN	NaN	NaN	NaN	NaN	NaN	67.69	NaN	NaN	NaN	NaN	NaN	NaN	NaN	NaN	NaN	NaN	NaN	NaN	NaN	64.6	NaN	NaN	NaN	NaN	NaN	NaN	NaN	NaN	NaN	NaN	NaN	NaN	58.56	NaN	NaN	NaN	NaN	NaN	NaN	NaN	NaN	NaN	NaN
Salmonella phage PVP-SE1	61.5	NaN	NaN	NaN	66.21	NaN	NaN	NaN	NaN	62.3	NaN	97.93	NaN	NaN	NaN	NaN	NaN	NaN	NaN	NaN	NaN	NaN	60.65	61.3	NaN	65.87	NaN	NaN	NaN	NaN	NaN	NaN	NaN	NaN	60.5	NaN	NaN	NaN	NaN	NaN	NaN	NaN	NaN	NaN	61.61	NaN	NaN	NaN	NaN
RB6	59.52	96.14	NaN	95.52	NaN	NaN	NaN	95.6	NaN	NaN	NaN	NaN	NaN	NaN	64.74	NaN	70.5	75.83	69.68	NaN	NaN	NaN	58.12	NaN	75.19	NaN	NaN	75.11	NaN	70.36	96.08	NaN	69.37	NaN	58.92	68.6	NaN	100	66.56	NaN	95.16	NaN	96.16	63.58	NaN	95.57	96.24	64.84	62.99
Enterobacteria phage JS98	NaN	70.89	NaN	70.66	NaN	NaN	NaN	70.34	61.8	NaN	NaN	NaN	NaN	61.84	64.92	NaN	91.55	71.36	68.37	NaN	NaN	NaN	NaN	NaN	71.51	NaN	NaN	71.27	61.8	91.12	70.61	NaN	68.65	NaN	NaN	71.31	61.52	70.45	65.98	63.85	70.69	NaN	71.01	63.56	NaN	70.63	71.08	64.98	63.59
Escherichia coli bacteriophage rv5	62.21	NaN	NaN	NaN	63.41	NaN	NaN	NaN	NaN	61.51	NaN	65.57	NaN	NaN	NaN	NaN	NaN	NaN	NaN	NaN	NaN	NaN	61.5	61.98	NaN	95.53	NaN	NaN	NaN	NaN	NaN	NaN	NaN	NaN	61.78	NaN	NaN	NaN	NaN	NaN	NaN	NaN	NaN	NaN	62.22	NaN	NaN	NaN	NaN
Enterobacteria phage RB14	60.04	96.14	NaN	95.41	NaN	59.57	NaN	95.56	NaN	NaN	NaN	NaN	NaN	NaN	64.34	NaN	70.98	76.34	70.18	NaN	NaN	NaN	59.35	NaN	75.7	NaN	NaN	75.8	NaN	70.67	96.02	NaN	69.41	NaN	60	68.65	NaN	96.86	66.23	62.76	95.28	NaN	95.95	64.36	NaN	95.26	95.95	64.81	63.84
Klebsiella phage KP15	NaN	64.24	NaN	64.72	57.81	NaN	63.48	64.9	61.22	60.56	NaN	57.55	62.63	58.9	64.28	NaN	63.6	63.87	65.12	NaN	NaN	NaN	60	NaN	64.11	NaN	62.97	64.24	61.42	63.88	64.28	NaN	64.76	64.65	NaN	63.25	61.55	64.23	63.25	76.66	64.43	NaN	64.37	76.02	NaN	64.71	64.2	64.53	63.7
Cronobacter phage PBES 02	NaN	NaN	62.79	NaN	81.39	NaN	67.63	NaN	66.04	56.91	NaN	66.64	66.6	NaN	60.14	NaN	NaN	56.18	63.28	NaN	NaN	69.1	NaN	NaN	56.45	63.55	NaN	56.45	66.46	NaN	NaN	63.39	NaN	62.14	NaN	NaN	NaN	NaN	NaN	NaN	NaN	63.64	NaN	NaN	NaN	NaN	NaN	NaN	62.4
Citrobacter phage vB CfrM CfP1	NaN	63.81	NaN	63.94	61.68	65.33	65.72	63.85	64.12	NaN	NaN	NaN	64.78	66.03	64.63	NaN	63.99	64.07	63.92	NaN	NaN	NaN	NaN	NaN	63.99	NaN	66.67	63.81	64.12	63.97	64.16	NaN	64.48	67.72	NaN	63.09	64.02	63.71	62.72	77.96	63.78	NaN	63.66	89.4	NaN	63.75	63.91	64.56	64.51
Shigella phage Shfl2	NaN	94.93	NaN	95.77	NaN	NaN	NaN	95.85	64.03	NaN	NaN	NaN	NaN	57.93	64.08	NaN	71.01	75.9	69.84	NaN	NaN	NaN	NaN	NaN	75.13	NaN	61.48	75.11	64.03	70.52	94.74	NaN	69.41	NaN	NaN	68.33	63.78	95.21	66.26	NaN	95.49	NaN	94.7	63.65	NaN	96.24	94.72	64.49	63.74
Salmonella phage 38	NaN	61.14	NaN	63.21	61.13	NaN	96.44	NaN	87.52	NaN	NaN	NaN	96.5	NaN	62.97	NaN	NaN	NaN	60.4	NaN	NaN	NaN	NaN	NaN	NaN	NaN	75.15	NaN	88.18	NaN	NaN	NaN	NaN	67.1	NaN	NaN	88.02	NaN	56.83	NaN	59.95	NaN	NaN	NaN	NaN	NaN	NaN	63.22	NaN
Escherichia coli O157 typing phage 12	92.12	NaN	NaN	NaN	NaN	NaN	NaN	NaN	NaN	80.38	NaN	61.54	NaN	NaN	NaN	NaN	NaN	NaN	63.8	NaN	NaN	NaN	93.54	92.81	NaN	59.93	NaN	NaN	NaN	NaN	NaN	NaN	NaN	NaN	100	NaN	NaN	NaN	NaN	NaN	NaN	NaN	NaN	61.11	66.54	NaN	NaN	NaN	NaN
Enterobacteria phage RB43	NaN	64.02	NaN	63.88	60.49	64.24	65.73	64.2	64.1	NaN	NaN	60.26	65.02	62.4	64.86	NaN	63.77	64.02	64.75	NaN	NaN	NaN	NaN	NaN	64.24	56.95	68.7	64.34	63.88	63.88	64.19	NaN	64.59	67.19	NaN	63.47	63.62	63.99	64.01	74.56	63.92	NaN	63.98	87.99	NaN	64.46	64.38	64.93	64.39
Escherichia coli O157 typing phage 4	60.82	NaN	NaN	NaN	62.6	NaN	NaN	55.94	NaN	61.74	NaN	65.63	NaN	NaN	63.49	NaN	NaN	56.19	NaN	NaN	NaN	NaN	61.37	62.64	56.93	95.61	NaN	NaN	NaN	NaN	NaN	NaN	NaN	NaN	60.4	NaN	NaN	NaN	58.16	NaN	NaN	NaN	56.57	NaN	64.38	NaN	NaN	63.76	NaN
Citrobacter phage Moon	NaN	70.42	NaN	70.34	59.72	NaN	60.36	70.21	NaN	NaN	NaN	NaN	60.16	60.36	64.76	NaN	68.57	69.33	73.01	NaN	NaN	NaN	NaN	NaN	69.59	NaN	NaN	69.6	NaN	68.6	70.47	NaN	70.14	NaN	NaN	68.15	NaN	70.37	66.63	NaN	70.28	NaN	70.15	65.01	NaN	70.19	70.2	65.08	64.66
Dickeya phage Limestone	NaN	56.36	NaN	56.61	NaN	NaN	75.48	57.11	74.94	NaN	NaN	NaN	75.26	NaN	NaN	NaN	NaN	NaN	NaN	NaN	NaN	NaN	NaN	NaN	NaN	NaN	98.51	NaN	74.93	NaN	56.61	NaN	NaN	67.94	NaN	NaN	76.22	56.86	NaN	NaN	57.11	NaN	56.61	NaN	NaN	NaN	56.36	NaN	NaN
Serratia phage phiMAM1	NaN	62.2	NaN	61.3	63.85	NaN	67.24	60.53	67.55	NaN	NaN	NaN	67.1	NaN	NaN	NaN	60.59	59.43	NaN	NaN	NaN	NaN	NaN	NaN	59.9	NaN	68.81	59.43	67.54	62.2	61.96	NaN	60.05	68.36	NaN	59.09	67.7	60.87	56.67	NaN	61.78	NaN	61	61.92	NaN	61.54	61.28	NaN	63.03
Enterobacteria phage RB16	NaN	64.3	NaN	63.95	58.83	NaN	64.55	64.06	63.19	NaN	NaN	NaN	64.3	61.85	64.64	NaN	63.84	64.78	65.04	NaN	NaN	NaN	NaN	NaN	65.13	NaN	64.01	64.33	63.46	64.26	64.39	NaN	64.78	65.35	NaN	63.03	62.53	64.03	63.98	66.82	64.28	NaN	64.85	91.63	NaN	64.42	64.82	64.94	63.64
Escherichia phage HY01	60.48	95.24	NaN	94.7	NaN	NaN	NaN	94.69	63.79	59.38	NaN	NaN	NaN	NaN	64.61	NaN	71.43	75.84	69.64	NaN	NaN	NaN	56.4	NaN	75.38	NaN	62.26	75.04	63.79	70.21	95.15	NaN	68.84	NaN	59.48	68.63	63.55	95.14	66.12	61.26	94.3	NaN	94.84	63.6	NaN	94.83	94.91	64.35	64.24
Escherichia phage phT4A	61.1	65.1	NaN	64.67	NaN	NaN	63.31	64.76	63.46	61.48	NaN	NaN	62.53	NaN	64.89	NaN	64.87	64.78	65.27	NaN	NaN	NaN	60.95	61.34	64.76	NaN	63.72	64.71	63.46	64.87	64.65	NaN	66.43	NaN	62.41	64.23	62.29	64.71	63.82	74.3	64.76	NaN	64.35	75.86	NaN	64.73	64.23	64.42	63.93
Enterobacteria phage T4	60.45	95.49	NaN	95.35	NaN	NaN	NaN	95.63	62.57	58.88	NaN	NaN	NaN	NaN	65.05	NaN	70.78	75.64	69.88	NaN	NaN	NaN	59.82	58.93	74.83	NaN	NaN	75.23	62.57	70.53	95.15	NaN	69.28	NaN	60.49	68.48	62.29	95.24	66.58	NaN	94.83	NaN	95.11	63.68	NaN	95.24	94.89	64.97	64.33
Edwardsiella phage PEi20	NaN	68.35	NaN	68.22	59.22	NaN	NaN	68.22	NaN	NaN	NaN	NaN	NaN	58.86	65	NaN	72.27	69.67	69.33	NaN	NaN	NaN	NaN	NaN	69.61	NaN	NaN	70.14	NaN	72.47	68.56	NaN	68.68	NaN	NaN	72.58	NaN	68.19	66.11	NaN	68.12	NaN	68.17	63.97	NaN	68.24	68.09	64.79	64.27
APCEc01	NaN	75.35	NaN	75.64	60.36	57.07	NaN	75.85	NaN	NaN	NaN	NaN	NaN	NaN	64.81	NaN	71.72	96.22	69.37	NaN	NaN	NaN	NaN	NaN	94.27	NaN	NaN	96.96	NaN	71.06	75.17	NaN	68.7	NaN	NaN	69.43	NaN	75.39	67.16	62.45	76.64	NaN	75.4	64.4	NaN	75.82	75.75	64.84	63.3
Escherichia phage 121Q	NaN	58.82	NaN	59.91	59	NaN	NaN	58.9	NaN	NaN	NaN	60.76	NaN	NaN	NaN	NaN	59.96	58.07	56.42	NaN	NaN	NaN	NaN	NaN	58.43	63.17	NaN	58.43	NaN	59.74	59.02	NaN	NaN	56.38	NaN	59.09	NaN	59.11	59.4	NaN	59.91	NaN	59.06	NaN	57.68	60.34	58.47	57.05	60.16
Shigella phage SHSML-52-1	NaN	75.51	NaN	75.87	58.91	60.33	NaN	76.03	NaN	NaN	NaN	NaN	NaN	58.33	64.45	NaN	71.94	96.03	69.36	NaN	NaN	NaN	NaN	NaN	94.8	NaN	NaN	96.63	NaN	71.83	75.77	NaN	69.12	NaN	NaN	69.38	NaN	75.25	66.71	NaN	77.04	NaN	75.13	63.68	NaN	75.94	75.57	64.39	63.41
Shigella phage pSs-1	NaN	95.13	NaN	94.93	NaN	58.24	NaN	94.78	NaN	58.07	NaN	NaN	NaN	58.35	64.39	NaN	70.79	76.08	70.28	NaN	NaN	NaN	NaN	56.4	75.58	NaN	NaN	75.24	NaN	70.52	95.08	NaN	69.32	NaN	58.22	68.76	NaN	94.88	66.82	64.56	94.24	NaN	95.04	64.02	NaN	94.82	95.04	64.34	63.62
Escherichia phage UFV-AREG1	NaN	95.45	NaN	95.49	NaN	NaN	NaN	95.07	63.56	58.33	NaN	NaN	NaN	NaN	64.63	NaN	71	75.74	69.9	NaN	NaN	NaN	56.92	57.18	75.46	NaN	61.13	74.95	63.56	70.43	95.07	NaN	69.28	NaN	57.96	68.58	63.29	95.23	66.28	NaN	94.55	NaN	95.05	63.77	NaN	95.19	94.85	64.61	63.89
Salmonella phage STML-198	61.76	70.58	NaN	70.47	NaN	NaN	NaN	70.63	NaN	62.09	NaN	NaN	NaN	NaN	64.53	NaN	68.63	69.9	72.2	NaN	NaN	NaN	NaN	60.81	69.62	NaN	NaN	69.88	NaN	68.22	70.58	NaN	70.27	NaN	62.41	68.53	NaN	70.51	66.04	60.43	70.45	NaN	70.7	63.43	NaN	70.44	70.57	64.23	64.17
Cronobacter phage vB CsaM GAP32	NaN	59.05	NaN	61.47	NaN	NaN	58.05	60.72	60.4	NaN	NaN	63.82	59.45	59.7	58.7	NaN	58.28	61.91	NaN	NaN	NaN	NaN	NaN	NaN	61.84	60.28	NaN	61.71	60.68	57.88	58.85	NaN	NaN	NaN	NaN	59.91	60.68	58.85	59.2	NaN	61.33	NaN	61.2	62.04	NaN	61.12	65.08	NaN	60.6
Escherichia phage EC6	93.22	59.43	NaN	59.84	NaN	NaN	NaN	60.85	NaN	79.42	NaN	63.4	NaN	NaN	NaN	NaN	NaN	NaN	NaN	NaN	NaN	NaN	93.83	92.89	NaN	64.92	NaN	NaN	NaN	NaN	59.84	NaN	NaN	NaN	93.59	NaN	NaN	59.63	NaN	NaN	59.84	NaN	59.63	NaN	65.68	59.63	60.65	NaN	NaN
Escherichia coli O157 typing phage 15	92.08	59.44	NaN	60.24	NaN	NaN	NaN	61.24	NaN	79.9	NaN	60.93	NaN	NaN	NaN	NaN	NaN	59.23	NaN	NaN	NaN	NaN	93.61	93.08	NaN	59.74	NaN	NaN	NaN	NaN	59.64	NaN	NaN	NaN	98.18	NaN	NaN	60.04	NaN	NaN	59.84	NaN	60.44	NaN	66.47	59.84	60.44	NaN	NaN
RB68	60.27	95.04	NaN	94.64	NaN	NaN	NaN	95	NaN	NaN	NaN	NaN	NaN	NaN	64.84	NaN	70.9	75.91	69.79	NaN	NaN	NaN	58.9	58.32	75.74	NaN	NaN	75.33	NaN	70.16	95.44	NaN	69.62	NaN	60.08	68.72	NaN	95.32	67.08	62.82	94.15	NaN	94.7	64.78	NaN	94.49	94.74	64.96	64.42
Salmonella phage vB SalM SJ3	NaN	NaN	NaN	NaN	67.35	NaN	96.79	NaN	87.15	NaN	NaN	NaN	96.6	NaN	NaN	NaN	NaN	NaN	NaN	NaN	NaN	NaN	NaN	NaN	NaN	NaN	75.21	NaN	87.88	NaN	NaN	NaN	NaN	66.84	NaN	NaN	87.98	NaN	NaN	NaN	NaN	NaN	NaN	64.89	NaN	NaN	NaN	NaN	NaN
Escherichia coli O157 typing phage 8	92.25	58.75	NaN	58.22	NaN	NaN	NaN	57.96	NaN	80.4	NaN	63.1	NaN	NaN	NaN	NaN	NaN	58.75	63.7	NaN	NaN	NaN	93.84	92.83	59.01	61.5	NaN	58.97	NaN	NaN	58.75	NaN	NaN	NaN	100	NaN	NaN	58.75	NaN	NaN	58.49	NaN	NaN	60.13	65.63	59.64	59.53	NaN	NaN
Erwinia phage vB EamM EarlPhillipIV	NaN	NaN	64.36	NaN	NaN	63.12	NaN	NaN	NaN	NaN	81.25	NaN	NaN	NaN	NaN	NaN	NaN	NaN	NaN	NaN	NaN	64.15	NaN	NaN	NaN	NaN	NaN	NaN	NaN	NaN	NaN	65.05	NaN	NaN	NaN	NaN	NaN	NaN	NaN	NaN	NaN	64.94	NaN	NaN	NaN	NaN	NaN	NaN	NaN
Citrobacter phage Miller	NaN	63.97	NaN	63.77	61.35	60.98	60.69	63.81	62.6	NaN	NaN	NaN	60.32	61.46	64.58	NaN	63.59	63.84	64.37	NaN	NaN	NaN	NaN	NaN	63.97	NaN	63.91	64.14	62.86	63.33	64.1	NaN	64.5	56.81	NaN	63.67	62.16	63.64	63.77	74.34	63.87	NaN	63.55	89.36	NaN	64.17	64.06	64.56	64.49
Cronobacter phage vB CsaM GAP31	60.24	NaN	NaN	NaN	67.95	NaN	NaN	NaN	NaN	59.95	NaN	80.28	NaN	NaN	NaN	NaN	NaN	NaN	NaN	NaN	64.08	NaN	60.11	61.45	NaN	66.02	NaN	NaN	NaN	NaN	NaN	NaN	NaN	NaN	60.57	NaN	NaN	NaN	NaN	NaN	NaN	NaN	NaN	NaN	62.27	NaN	NaN	NaN	NaN
Enterobacteria phage vB EcoM-FV3	61.63	NaN	NaN	NaN	64.25	NaN	NaN	NaN	NaN	62.18	NaN	66.24	NaN	NaN	75.36	NaN	NaN	NaN	NaN	NaN	NaN	NaN	61.02	61.28	NaN	93.13	NaN	NaN	NaN	NaN	NaN	NaN	NaN	NaN	60.99	NaN	NaN	NaN	NaN	NaN	NaN	NaN	NaN	NaN	62.64	NaN	NaN	74.94	NaN
Dickeya phage phiDP23 1	NaN	NaN	NaN	NaN	61.92	58.16	75.84	NaN	75.47	NaN	NaN	NaN	75.54	NaN	NaN	NaN	NaN	NaN	NaN	NaN	NaN	NaN	NaN	NaN	NaN	NaN	97.75	NaN	75.28	NaN	NaN	NaN	NaN	68.45	NaN	NaN	76.95	NaN	NaN	NaN	NaN	NaN	NaN	64.71	NaN	NaN	NaN	NaN	NaN
Salmonella phage SKML-39	NaN	NaN	NaN	NaN	62.59	NaN	76.42	NaN	75.56	NaN	NaN	NaN	76.44	NaN	NaN	NaN	NaN	NaN	NaN	NaN	NaN	NaN	NaN	NaN	NaN	NaN	88.4	NaN	75.54	NaN	NaN	NaN	NaN	68.42	NaN	NaN	77.56	NaN	NaN	NaN	NaN	NaN	NaN	61.78	NaN	NaN	NaN	NaN	63.06
Dickeya phage phiDP10 3	NaN	NaN	NaN	NaN	57.93	NaN	75.42	NaN	74.92	NaN	NaN	NaN	75.12	NaN	NaN	NaN	NaN	NaN	62.71	NaN	NaN	NaN	NaN	NaN	60.29	NaN	99.37	NaN	75.09	NaN	NaN	NaN	NaN	68.13	NaN	57.63	76.4	NaN	NaN	NaN	NaN	NaN	NaN	66.41	NaN	NaN	NaN	NaN	61.64
Salmonella phage vB SalM SJ2	NaN	62.53	NaN	62.99	61.72	NaN	89.75	62.3	96.45	NaN	NaN	NaN	89.9	NaN	61.52	NaN	64.36	62.22	63.18	NaN	NaN	NaN	NaN	NaN	62.47	NaN	74.96	62.47	96.65	64.11	62.3	NaN	62.16	67.09	NaN	60.69	93.28	62.21	NaN	NaN	62.3	NaN	62.3	NaN	NaN	62.7	62.38	62.53	63.77
Enterobacteria phage RB69	NaN	75.05	NaN	74.98	57.17	NaN	NaN	75.47	NaN	NaN	NaN	NaN	NaN	NaN	64.28	NaN	71.87	93.23	68.95	NaN	NaN	NaN	56.14	NaN	96.02	NaN	NaN	94.33	NaN	71.53	75.08	NaN	68.86	NaN	57.7	69.4	NaN	74.89	66.64	59.8	75.06	NaN	74.76	63.27	NaN	75.3	75.06	64.6	63.42
RB27	NaN	95.52	NaN	95.05	NaN	NaN	NaN	95.18	61.98	NaN	NaN	NaN	NaN	NaN	64.83	NaN	70.79	76.23	69.7	NaN	NaN	NaN	NaN	NaN	75.67	NaN	60.3	75.3	61.98	70.42	95.99	NaN	69.08	NaN	NaN	68.54	61.75	96.52	66.95	NaN	94.56	NaN	95.29	64.17	NaN	95.2	95.35	65.04	63.87
Escherichia phage JH2	94.59	NaN	NaN	NaN	NaN	NaN	NaN	NaN	NaN	79.57	NaN	61.39	NaN	NaN	NaN	NaN	63.72	NaN	63.46	NaN	NaN	NaN	93.06	92.98	NaN	61.44	NaN	NaN	NaN	63.59	NaN	NaN	NaN	NaN	91.94	NaN	NaN	NaN	NaN	NaN	NaN	NaN	NaN	NaN	67.22	NaN	NaN	NaN	NaN
Yersinia phage phiR1-RT	NaN	67.66	NaN	67.59	58.08	NaN	61.11	67.3	63.89	NaN	NaN	NaN	61.34	57.47	64	NaN	68.07	68.15	67.17	NaN	NaN	NaN	NaN	NaN	68.26	NaN	62.3	68.25	63.43	68.44	67.42	NaN	67.9	62.87	NaN	69.21	63.66	67.36	67.68	63.85	67.57	NaN	67.45	63.86	NaN	67.43	67.49	64.02	63.37
Escherichia phage APCEc02	62.1	NaN	NaN	NaN	62.95	NaN	NaN	NaN	NaN	61.31	NaN	65.38	NaN	NaN	NaN	NaN	NaN	NaN	NaN	NaN	NaN	NaN	61.44	61.76	NaN	97.15	NaN	NaN	NaN	NaN	NaN	NaN	NaN	NaN	61.69	NaN	NaN	NaN	NaN	NaN	NaN	NaN	NaN	NaN	63.16	NaN	NaN	NaN	NaN
Escherichia phage vB EcoM JS09	NaN	75.61	NaN	75.78	63.19	58.9	NaN	75.91	NaN	NaN	NaN	NaN	NaN	60.78	64.95	NaN	71.64	96.77	69.36	NaN	NaN	NaN	NaN	NaN	93.91	NaN	NaN	96.47	NaN	70.89	75.76	NaN	68.4	NaN	NaN	69.55	NaN	75.29	67.1	60.24	76.68	NaN	75.28	64.89	NaN	75.91	75.38	64.69	64.12
Enterobacteria phage vB EcoM VR26	NaN	69.7	NaN	69.59	NaN	60.16	NaN	69.57	56.44	NaN	NaN	NaN	NaN	60.28	64.96	NaN	75.6	70.1	67.94	NaN	NaN	NaN	NaN	NaN	70.14	NaN	NaN	69.53	NaN	75.07	69.68	NaN	68.26	57.11	NaN	69.14	NaN	69.65	65.08	63.21	69.49	NaN	69.6	63.88	NaN	69.61	69.67	65.1	63.68
Escherichia phage PBECO 4	NaN	61.2	NaN	61.66	NaN	NaN	58.33	61.68	58.06	NaN	NaN	59.92	58.11	NaN	58.88	NaN	59.69	58.92	60.18	NaN	NaN	NaN	NaN	NaN	59.18	64.09	NaN	59.27	58.06	61.49	61.44	NaN	58.04	NaN	NaN	62.2	58.06	60.93	63.32	NaN	61.4	NaN	61.02	65.95	58.77	60.82	61.5	59.01	62.68
Edwardsiella phage MSW-3	NaN	NaN	NaN	NaN	NaN	NaN	NaN	NaN	NaN	NaN	NaN	NaN	NaN	NaN	NaN	NaN	NaN	NaN	NaN	NaN	NaN	NaN	NaN	NaN	NaN	NaN	NaN	NaN	NaN	NaN	NaN	NaN	NaN	NaN	NaN	NaN	NaN	NaN	NaN	NaN	NaN	NaN	NaN	NaN	NaN	NaN	NaN	NaN	NaN
Salmonella phage FelixO1	92.68	NaN	NaN	NaN	NaN	NaN	NaN	NaN	NaN	79.76	NaN	60.44	NaN	NaN	NaN	NaN	NaN	NaN	NaN	NaN	NaN	NaN	92.92	93.59	NaN	60.68	NaN	NaN	NaN	NaN	NaN	NaN	NaN	NaN	92.84	NaN	NaN	NaN	NaN	NaN	NaN	NaN	NaN	NaN	65.52	NaN	NaN	NaN	NaN
Escherichia phage e11 2	NaN	95.95	NaN	95.47	56.48	NaN	NaN	95.76	61.79	58.59	NaN	NaN	NaN	NaN	65.09	NaN	71.25	75.9	70.34	NaN	NaN	NaN	56.92	58.22	75.59	NaN	61.3	75.09	61.79	70.34	95.65	NaN	69.44	NaN	59.53	68.91	61.57	96.16	66.63	59.87	94.97	NaN	96	64.69	NaN	95.34	95.89	64.89	64.71
Escherichia phage wV7	60.73	95.17	NaN	94.94	NaN	NaN	NaN	94.92	62.3	58.8	NaN	NaN	NaN	NaN	64.56	NaN	70.92	75.58	69.77	NaN	NaN	NaN	58.09	58.15	75.14	NaN	61.13	75.05	62.3	70.53	95.51	NaN	69.29	NaN	59.1	68.61	62.06	95.15	65.74	62.03	94.63	NaN	95.07	64	NaN	94.59	95.03	64.1	64.71
Serratia phage PS2	NaN	65.95	NaN	65.84	NaN	61.94	NaN	65.81	NaN	NaN	NaN	NaN	NaN	66.2	64.27	NaN	66.61	66	67.14	NaN	NaN	NaN	NaN	NaN	66.03	NaN	NaN	66.2	NaN	66.18	66.06	NaN	66.47	NaN	NaN	66.24	NaN	65.73	64.69	NaN	65.77	NaN	66.45	63.89	NaN	65.87	66.01	64.52	64.69
Escherichia phage wV8	91.85	NaN	NaN	NaN	NaN	NaN	NaN	NaN	NaN	79.89	NaN	63.56	NaN	NaN	NaN	NaN	NaN	NaN	NaN	NaN	NaN	NaN	93.61	93.01	NaN	61.52	NaN	NaN	NaN	NaN	NaN	NaN	NaN	NaN	100	NaN	NaN	NaN	NaN	NaN	NaN	NaN	NaN	NaN	66.72	NaN	NaN	NaN	58.4
Enterobacteria phage phi92	59.49	NaN	NaN	NaN	NaN	NaN	NaN	NaN	NaN	57.87	NaN	67.73	NaN	NaN	NaN	NaN	NaN	NaN	NaN	NaN	NaN	NaN	58.7	57.91	NaN	60.27	NaN	NaN	NaN	NaN	NaN	NaN	NaN	NaN	58.95	NaN	NaN	NaN	NaN	NaN	NaN	NaN	NaN	NaN	59.82	NaN	NaN	NaN	NaN
Enterobacteria phage JS10	NaN	70.59	NaN	70.51	NaN	NaN	NaN	70.23	60.45	NaN	NaN	NaN	NaN	59.56	64.22	NaN	92.03	70.49	68.54	NaN	NaN	NaN	NaN	NaN	70.68	NaN	NaN	70.82	63.45	91.5	70.43	NaN	68.65	63.91	NaN	71.04	60.32	70.33	66.68	62.76	70.26	NaN	70.1	63.18	NaN	70.62	70.31	64.23	63.25
Yersinia phage PST	NaN	95.39	NaN	95.75	58.31	59.95	NaN	95.65	NaN	NaN	NaN	NaN	NaN	NaN	64.1	NaN	70.59	76.2	70.02	NaN	NaN	NaN	NaN	NaN	75.22	NaN	NaN	75.36	NaN	70.92	95.46	NaN	69.13	NaN	NaN	68.36	NaN	95.32	66.68	NaN	95.22	NaN	95.21	63.78	NaN	95.48	95.16	64.08	63.9
Salmonella phage vB SalM PM10	NaN	NaN	NaN	NaN	67.77	NaN	96.61	NaN	87.76	NaN	NaN	NaN	96.81	NaN	NaN	NaN	NaN	NaN	NaN	NaN	NaN	NaN	NaN	NaN	NaN	NaN	75.29	NaN	88.59	NaN	NaN	NaN	NaN	66.68	NaN	NaN	88.41	NaN	NaN	NaN	NaN	NaN	NaN	64.16	NaN	NaN	NaN	NaN	NaN
Salmonella phage S16	NaN	70.7	NaN	70.56	NaN	NaN	NaN	70.63	NaN	NaN	NaN	57.63	NaN	59.11	64.58	NaN	68.49	69.8	71.43	NaN	NaN	NaN	NaN	NaN	69.69	58.41	NaN	69.62	NaN	68.06	70.57	NaN	69.67	NaN	NaN	67.89	NaN	70.77	67.25	64.11	70.89	NaN	70.9	63.9	NaN	70.54	71.03	64.73	64.23
Cronobacter phage CR8	NaN	NaN	63.84	NaN	81.36	NaN	68.14	57.82	64.71	NaN	NaN	66.16	67.11	NaN	58.75	NaN	56.9	55.6	60.38	NaN	NaN	64.98	NaN	NaN	56.25	64.59	NaN	56.25	64.91	57.11	NaN	64.6	NaN	64.21	NaN	NaN	65.31	NaN	NaN	NaN	NaN	65.2	57.58	59.87	NaN	NaN	NaN	57.76	61.77
Enterobacteria phage CC31	NaN	69.92	NaN	70.19	59.47	64.77	NaN	70.03	NaN	NaN	NaN	NaN	NaN	59.81	65.21	NaN	68.72	69.54	92.99	NaN	NaN	NaN	NaN	NaN	70	NaN	NaN	69.41	NaN	68.71	69.93	NaN	71.15	NaN	NaN	68.29	NaN	69.99	66.34	60.35	70.1	NaN	70.02	64.66	NaN	70.4	70.12	65.19	64.39
Enterobacteria phage 4MG	60.49	NaN	NaN	NaN	66.23	NaN	NaN	NaN	NaN	61.32	NaN	80.13	NaN	NaN	NaN	NaN	NaN	NaN	NaN	NaN	NaN	NaN	59.58	59.59	NaN	66.05	NaN	NaN	NaN	NaN	NaN	NaN	NaN	NaN	60.95	NaN	NaN	NaN	NaN	NaN	NaN	NaN	NaN	NaN	62.82	NaN	NaN	NaN	NaN
Shigella phage SHBML-50-1	NaN	95.33	NaN	96.21	NaN	NaN	NaN	96.29	64.11	NaN	NaN	NaN	NaN	NaN	64.1	NaN	70.72	75.85	69.55	NaN	NaN	NaN	NaN	NaN	74.78	NaN	61.93	75.1	64.11	70.25	94.93	NaN	69	NaN	NaN	68.24	63.84	95.28	66.65	62.44	95.32	NaN	95.05	63.21	NaN	95.95	94.94	64.1	63.69
Salmonella phage 19	NaN	NaN	NaN	NaN	66.12	NaN	NaN	NaN	NaN	NaN	NaN	83.73	NaN	NaN	NaN	NaN	NaN	NaN	NaN	NaN	NaN	NaN	NaN	NaN	NaN	67.4	NaN	NaN	NaN	NaN	NaN	NaN	NaN	NaN	NaN	NaN	NaN	NaN	NaN	NaN	NaN	NaN	NaN	NaN	NaN	NaN	NaN	NaN	NaN
Klebsiella phage vB KpnM KpV477	NaN	69.53	NaN	69.79	59.57	60	NaN	69.72	NaN	NaN	NaN	NaN	NaN	61.67	64.92	NaN	69.15	68.7	70.78	NaN	NaN	NaN	NaN	NaN	68.54	NaN	NaN	68.55	NaN	69.09	69.86	NaN	94.22	NaN	NaN	68.29	NaN	69.51	66.13	60.04	69.63	NaN	69.38	64.71	NaN	69.62	69.35	65.2	64.19
Escherichia phage HY03	59.66	95.42	NaN	94.67	56.11	NaN	61.81	94.55	62.01	NaN	NaN	NaN	62.06	NaN	64.79	NaN	70.8	75.82	69.94	NaN	NaN	NaN	NaN	NaN	75.7	NaN	61.78	75.16	62.01	70.45	95.44	NaN	69.52	NaN	59.9	68.73	61.79	95.41	66.67	NaN	94.13	NaN	95.49	63.81	NaN	94.31	95.13	64.67	63.58
Escherichia phage phAPEC8	60.95	57.26	59.94	NaN	59.45	NaN	NaN	58.03	NaN	57.81	NaN	65.48	NaN	NaN	NaN	NaN	NaN	56.84	NaN	NaN	NaN	NaN	55.18	55.6	57.8	64.56	NaN	58.24	NaN	NaN	57.47	NaN	57.92	NaN	NaN	NaN	NaN	NaN	58.39	NaN	58.34	NaN	59.38	NaN	58.84	58.03	58.59	NaN	NaN
Enterobacter phage phiEap-3	NaN	64.63	NaN	64.82	56.99	NaN	63.72	65.15	61.33	NaN	NaN	NaN	62.81	NaN	64.69	NaN	64.52	64.08	65.29	NaN	NaN	NaN	NaN	NaN	63.97	NaN	62.88	63.96	61.57	64.07	65.35	NaN	64.88	60.96	NaN	64.7	61.19	64.92	63.47	67.17	64.75	NaN	64.9	75.78	NaN	64.82	64.53	64.97	64.69
Escherichia phage 2 JES-2013	60.28	NaN	NaN	NaN	63.04	NaN	NaN	NaN	NaN	61.71	NaN	66.16	NaN	NaN	NaN	NaN	NaN	NaN	NaN	NaN	NaN	NaN	61.49	61.27	NaN	95.32	NaN	NaN	NaN	NaN	NaN	NaN	NaN	NaN	59.94	NaN	NaN	NaN	NaN	NaN	NaN	NaN	NaN	NaN	61.62	NaN	NaN	NaN	NaN
Cronobacter phage CR3	NaN	NaN	NaN	60.47	81.55	67.48	62.18	NaN	62.02	NaN	NaN	66.96	61.76	65.64	56.69	NaN	NaN	57	60.63	NaN	NaN	NaN	NaN	NaN	56.94	63.93	61.4	56.9	62.13	NaN	NaN	NaN	58.75	61.1	NaN	NaN	57.64	NaN	57.29	NaN	NaN	NaN	NaN	61.36	NaN	NaN	60.73	56.8	62.64
Escherichia phage slur14	60.29	95.13	NaN	96.37	55.92	NaN	58.2	96.42	63.32	NaN	NaN	NaN	58.47	NaN	64.87	NaN	70.68	76.3	69.94	NaN	NaN	NaN	60.08	NaN	75.43	NaN	59.22	75.97	61.51	70.61	94.75	NaN	69.13	NaN	59.87	68.61	59.95	95.19	66.88	NaN	96.15	NaN	95.01	63.61	NaN	95.94	94.86	64.49	64.3
Shigella phage SP18	NaN	70.19	NaN	70.42	NaN	NaN	NaN	70.11	56.86	NaN	NaN	NaN	NaN	NaN	65.12	NaN	75.66	71.14	68.01	NaN	NaN	NaN	56.92	57.18	70.58	NaN	NaN	70.74	NaN	75.42	70.2	NaN	68.56	NaN	57.96	69.59	NaN	70.72	65.02	62.88	70.31	NaN	70.49	63.45	NaN	70.38	70.73	65.42	63.51
Escherichia phage vB EcoM AYO145A	92.69	NaN	NaN	NaN	NaN	NaN	NaN	NaN	NaN	79.81	NaN	60.2	NaN	NaN	NaN	NaN	NaN	NaN	62.21	NaN	NaN	NaN	93	93.86	NaN	61.15	NaN	NaN	NaN	NaN	NaN	NaN	NaN	NaN	92.62	NaN	NaN	NaN	NaN	NaN	NaN	NaN	NaN	NaN	66.87	NaN	NaN	NaN	58.15
Enterobacteria phage JSE	NaN	64.68	NaN	64.4	57.76	56.75	57.26	64.41	58.28	NaN	NaN	63.58	58.33	NaN	96.08	NaN	64.83	64.51	65.43	NaN	NaN	NaN	NaN	NaN	64.29	64.92	NaN	64.25	58.28	64.86	64.77	NaN	65.83	NaN	NaN	65.02	58.28	64.75	63.71	63.1	64.3	NaN	64.41	64.64	NaN	64.77	64.52	95.84	64.15
RB7	59.52	96.14	NaN	95.52	NaN	NaN	NaN	95.6	NaN	NaN	NaN	NaN	NaN	NaN	64.73	NaN	70.5	75.83	69.73	NaN	NaN	NaN	58.12	NaN	75.19	NaN	NaN	75.13	NaN	70.36	96.08	NaN	69.37	NaN	58.92	68.61	NaN	100	66.51	NaN	95.17	NaN	96.18	63.51	NaN	95.56	96.25	64.84	62.99
Salmonella phage STP4 a	NaN	70.66	NaN	70.68	62.53	60.63	NaN	70.71	NaN	NaN	NaN	57.53	NaN	59.46	65.12	NaN	68.69	70.08	71.85	NaN	NaN	NaN	NaN	NaN	69.86	58.6	NaN	70.03	NaN	68.43	70.64	NaN	70.03	57.31	NaN	68.38	NaN	70.67	66.81	62.39	70.69	NaN	70.94	64.07	NaN	70.78	70.85	65.19	63.59
Yersinia phage vB YenM TG1	NaN	67.77	NaN	67.7	57.8	NaN	56.68	67.57	NaN	NaN	NaN	NaN	56.95	58.09	63.77	NaN	68.28	68.42	67.92	NaN	NaN	NaN	NaN	NaN	68.19	NaN	NaN	68.18	57.32	68.67	67.69	NaN	67.99	NaN	NaN	69.32	NaN	67.34	67.13	NaN	67.38	NaN	67.25	64.61	NaN	67.96	67.45	63.59	62.87
RB3	59.57	96.14	NaN	95.54	NaN	NaN	NaN	95.59	NaN	NaN	NaN	NaN	NaN	NaN	64.77	NaN	70.57	75.75	69.64	NaN	NaN	NaN	58.2	NaN	75.33	NaN	NaN	75.04	NaN	70.37	96.07	NaN	69.43	NaN	58.98	68.56	NaN	99.99	66.48	NaN	95.18	NaN	96.18	63.88	NaN	95.55	96.24	64.86	63.19
Salmonella phage Mushroom	92.82	NaN	NaN	NaN	NaN	NaN	NaN	NaN	NaN	79.94	NaN	60.67	NaN	NaN	NaN	NaN	62.8	NaN	61.39	NaN	NaN	NaN	92.83	93.92	NaN	64.57	NaN	NaN	NaN	63.38	NaN	NaN	NaN	NaN	93.17	NaN	NaN	NaN	NaN	NaN	NaN	NaN	NaN	NaN	66	NaN	NaN	NaN	NaN
Enterobacteria phage vB EcoM VR5	NaN	70.94	NaN	70.06	NaN	NaN	NaN	70.43	NaN	NaN	NaN	NaN	NaN	58.55	64.53	NaN	88.82	71.66	68.52	NaN	NaN	NaN	NaN	NaN	71.43	NaN	NaN	71.61	NaN	88.94	70.38	NaN	68.39	NaN	NaN	71.58	NaN	70.25	65.92	NaN	70.5	NaN	70.53	63.67	NaN	70.64	70.79	64.71	63.38
Escherichia phage WG01	NaN	70.31	NaN	70.61	NaN	NaN	NaN	70.37	NaN	NaN	NaN	NaN	NaN	60.39	65.17	NaN	97.9	70.89	68.78	NaN	NaN	NaN	NaN	NaN	71.15	NaN	NaN	70.68	NaN	95.13	70.87	NaN	68.43	NaN	NaN	71.2	NaN	70.32	66.14	60.53	70.13	NaN	70.27	64.05	NaN	70.5	70.23	65.13	63.94
Erwinia phage vB EamM Phobos	NaN	NaN	64.7	NaN	NaN	NaN	NaN	NaN	NaN	NaN	74.66	NaN	NaN	NaN	NaN	NaN	NaN	NaN	NaN	NaN	NaN	64.57	NaN	NaN	NaN	NaN	NaN	NaN	NaN	NaN	NaN	64.48	NaN	NaN	NaN	NaN	NaN	NaN	NaN	NaN	NaN	64.62	NaN	NaN	NaN	NaN	NaN	NaN	NaN
Klebsiella phage Matisse	NaN	64.47	NaN	65.22	57.8	NaN	NaN	64.85	61.14	59.63	NaN	NaN	NaN	60.29	64.69	NaN	64.03	64.65	65.1	NaN	NaN	NaN	59.01	NaN	64.24	NaN	59.75	64.46	61.14	64.29	65.16	NaN	67.82	NaN	NaN	63.58	NaN	64.93	64.34	76.09	64.54	NaN	64.61	76.05	NaN	65.03	64.81	64.84	63.52
Erwinia phage phiEa21-4	65.76	NaN	64.34	NaN	NaN	NaN	NaN	NaN	NaN	65.98	NaN	61.92	NaN	NaN	NaN	NaN	NaN	NaN	NaN	NaN	NaN	NaN	65.22	65.43	NaN	61.87	NaN	NaN	NaN	NaN	NaN	NaN	NaN	NaN	65.66	NaN	NaN	NaN	NaN	NaN	NaN	NaN	NaN	NaN	98.34	NaN	NaN	NaN	NaN
Escherichia coli O157 typing phage 5	62.42	NaN	NaN	NaN	62.22	NaN	NaN	56.18	NaN	62.63	NaN	65.8	NaN	NaN	64.88	NaN	NaN	NaN	NaN	NaN	NaN	NaN	61.4	61.06	NaN	95.73	NaN	NaN	NaN	NaN	NaN	NaN	NaN	NaN	61.82	NaN	NaN	NaN	58.36	NaN	NaN	NaN	NaN	NaN	62.61	NaN	NaN	64.39	NaN
Escherichia phage Av-05	72.48	76.72	NaN	73.99	64.44	NaN	NaN	77.71	NaN	75.69	NaN	71.61	NaN	NaN	NaN	NaN	71.95	94.5	66.55	NaN	62.37	NaN	74.19	73.68	97.15	64.16	NaN	96.15	NaN	72.65	75.73	NaN	64.53	NaN	64.67	66.8	NaN	73.86	NaN	NaN	74.32	NaN	74.61	NaN	NaN	79.14	74.72	NaN	NaN
Erwinia phage vB EamM Asesino	NaN	NaN	71.15	NaN	70.56	NaN	NaN	NaN	NaN	NaN	64.83	NaN	NaN	NaN	NaN	NaN	NaN	NaN	NaN	NaN	NaN	67.45	NaN	NaN	NaN	NaN	NaN	NaN	NaN	NaN	NaN	68.14	NaN	NaN	NaN	NaN	NaN	NaN	NaN	NaN	NaN	68.19	NaN	NaN	64.55	NaN	NaN	NaN	NaN
Pectobacterium phage PM1	NaN	NaN	NaN	NaN	NaN	NaN	NaN	NaN	NaN	NaN	NaN	NaN	NaN	69.89	NaN	69.01	NaN	NaN	NaN	NaN	NaN	NaN	NaN	NaN	NaN	NaN	NaN	NaN	NaN	NaN	NaN	NaN	NaN	NaN	NaN	NaN	NaN	NaN	NaN	NaN	NaN	NaN	NaN	NaN	NaN	NaN	NaN	NaN	NaN
Escherichia phage vB EcoM Alf5	92.85	58.97	NaN	58.76	NaN	NaN	NaN	59.62	NaN	80.21	NaN	61.15	NaN	NaN	NaN	NaN	NaN	NaN	NaN	NaN	NaN	NaN	92.97	93.95	NaN	61.33	NaN	NaN	NaN	NaN	58.97	NaN	NaN	NaN	93.16	NaN	NaN	58.97	NaN	NaN	NaN	NaN	58.97	NaN	66.74	58.8	59.4	NaN	59.39
Erwinia phage vB EamM Deimos Minion	NaN	NaN	56.87	57.44	65.71	97.71	NaN	59.65	NaN	NaN	64.87	NaN	NaN	67.41	58.46	NaN	59.47	58.15	61.75	NaN	NaN	NaN	NaN	NaN	58.68	NaN	NaN	57.93	NaN	59.21	57.89	NaN	59.95	NaN	NaN	60.12	NaN	59.16	NaN	NaN	57.18	NaN	58.15	62.02	NaN	57.92	57.18	58.03	63.09
Salmonella phage Marshall	NaN	61.39	NaN	61.98	62.54	NaN	89.09	61.39	93.43	NaN	NaN	NaN	88.99	NaN	59.66	NaN	NaN	61.07	61.46	NaN	NaN	NaN	NaN	NaN	61.33	NaN	76.3	61.33	92.61	NaN	60.99	NaN	NaN	66.72	NaN	NaN	97.85	61.14	NaN	NaN	61.23	NaN	61.14	60.58	NaN	NaN	61.4	59.78	62.6
Klebsiella phage Miro	NaN	64.36	NaN	64.98	57.61	NaN	NaN	65.1	61.99	61.02	NaN	60.32	NaN	58.49	64.26	NaN	64.04	64.15	65.47	NaN	NaN	NaN	60.95	62.96	63.89	57.14	62.71	64.11	62.23	64.19	65.03	NaN	67.97	60.68	61.95	63.9	61.99	64.6	63.3	68.33	64.31	NaN	64.19	76.01	NaN	64.92	64.77	64.21	63.36
RB5	59.52	96.14	NaN	95.52	NaN	NaN	NaN	95.6	NaN	NaN	NaN	NaN	NaN	NaN	64.74	NaN	70.5	75.83	69.68	NaN	NaN	NaN	58.12	NaN	75.19	NaN	NaN	75.11	NaN	70.36	96.08	NaN	69.37	NaN	58.92	68.6	NaN	100	66.56	NaN	95.17	NaN	96.16	63.58	NaN	95.57	96.24	64.84	62.99
Enterobacteria phage ime09	NaN	94.54	NaN	95.61	NaN	NaN	NaN	95.6	64.05	58.33	NaN	NaN	NaN	NaN	63.99	NaN	70.9	76.56	69.71	NaN	NaN	NaN	56.66	NaN	75.44	NaN	58.56	75.76	61	70.76	94.22	NaN	69.5	NaN	58.22	68.66	63.8	94.71	66.38	57.8	95.1	NaN	94.26	62.96	NaN	95.67	94.35	64.01	63.58
Erwinia phage vB EamM Special G	NaN	NaN	NaN	NaN	71.61	98	NaN	NaN	NaN	NaN	61.56	NaN	NaN	66.55	NaN	NaN	NaN	58.06	64.42	NaN	NaN	NaN	NaN	NaN	NaN	NaN	NaN	57.26	NaN	NaN	NaN	NaN	60.11	NaN	NaN	NaN	NaN	NaN	NaN	NaN	NaN	NaN	NaN	NaN	NaN	NaN	NaN	NaN	NaN
Escherichia coli O157 typing phage 3	NaN	75.25	NaN	75.6	61.04	58	NaN	75.7	NaN	NaN	NaN	NaN	NaN	60.2	63.47	NaN	71.64	96.37	69.44	NaN	NaN	NaN	NaN	NaN	94.09	NaN	NaN	99.99	NaN	71.32	75.41	NaN	68.63	NaN	NaN	69.75	NaN	75.33	66.66	59.93	76.58	NaN	75.34	63.09	NaN	75.65	75.51	63.52	63.5
Enterobacteriaphage UAB Phi87	93.18	NaN	NaN	NaN	NaN	NaN	NaN	NaN	NaN	79.63	NaN	60.99	NaN	NaN	NaN	NaN	NaN	NaN	NaN	NaN	NaN	NaN	93.68	93.39	NaN	61.22	NaN	NaN	NaN	NaN	NaN	NaN	NaN	NaN	92.48	NaN	NaN	NaN	NaN	NaN	NaN	NaN	NaN	NaN	66.39	NaN	NaN	NaN	NaN
Escherichia phage vB EcoM FFH2	62.44	NaN	NaN	NaN	62.15	NaN	NaN	NaN	NaN	61.7	NaN	65.67	NaN	NaN	61.65	NaN	NaN	NaN	NaN	NaN	NaN	NaN	61.43	62.12	NaN	96.13	NaN	NaN	NaN	NaN	NaN	NaN	NaN	NaN	61.75	NaN	NaN	NaN	NaN	NaN	NaN	NaN	NaN	NaN	63.32	NaN	NaN	61.89	NaN
Salmonella phage PhiSH19	NaN	NaN	NaN	NaN	61.07	NaN	96.83	NaN	88.15	NaN	NaN	NaN	96.78	NaN	61.93	NaN	NaN	NaN	61.5	NaN	NaN	NaN	NaN	NaN	63.74	NaN	75.6	64.01	88.79	NaN	NaN	NaN	NaN	66.9	NaN	NaN	88.53	NaN	NaN	NaN	NaN	NaN	NaN	64.3	NaN	NaN	NaN	61.93	NaN
Escherichia phage rv5	62.21	NaN	NaN	NaN	63.41	NaN	NaN	NaN	NaN	61.51	NaN	65.57	NaN	NaN	NaN	NaN	NaN	NaN	NaN	NaN	NaN	NaN	61.5	61.98	NaN	95.53	NaN	NaN	NaN	NaN	NaN	NaN	NaN	NaN	61.78	NaN	NaN	NaN	NaN	NaN	NaN	NaN	NaN	NaN	62.22	NaN	NaN	NaN	NaN
Enterobacteria phage IME08	NaN	70.73	NaN	70.66	NaN	NaN	59.63	70.35	NaN	NaN	NaN	NaN	59.4	62.53	64.69	NaN	92.38	70.71	68.26	NaN	NaN	NaN	NaN	NaN	70.7	NaN	NaN	70.74	NaN	92.13	70.45	NaN	68.31	NaN	NaN	71.45	56.68	70.26	66.52	60.91	70.28	NaN	70.3	63.51	NaN	70.75	70.29	64.77	64.46
Enterobacteria phage vB EcoM-VR7	NaN	69.98	NaN	70.35	57.14	62	NaN	69.97	NaN	NaN	NaN	NaN	NaN	NaN	64.92	NaN	75.69	69.93	67.81	NaN	NaN	NaN	NaN	NaN	69.67	NaN	NaN	69.47	NaN	75.2	70.01	NaN	68.15	NaN	NaN	69.53	NaN	70.24	65	61.37	69.91	NaN	70.03	63.7	NaN	70.3	70.12	65.54	62.92
Cronobacter phage vB CsaM GAP161	NaN	64.19	NaN	64.02	58.04	NaN	60.32	63.85	62.12	NaN	NaN	NaN	64.24	60.8	64.82	NaN	63.4	64.32	64.15	NaN	NaN	NaN	NaN	NaN	63.18	NaN	63.2	63.37	62.35	63.56	63.88	NaN	64.48	62.44	NaN	62.81	60.99	64.19	63.29	73.69	64	NaN	64.32	84.51	NaN	64.31	64.04	64.55	63.39
Salmonella phage BPS15Q2	94.49	NaN	NaN	57.31	NaN	NaN	NaN	NaN	NaN	79.06	NaN	60.41	NaN	NaN	NaN	NaN	NaN	NaN	NaN	NaN	NaN	NaN	92.84	92.74	NaN	61.29	NaN	NaN	NaN	NaN	57.31	NaN	NaN	NaN	92.35	NaN	NaN	57.11	NaN	NaN	NaN	NaN	NaN	NaN	66.67	NaN	57.11	NaN	NaN
Enterobacteria phage RB51	60.2	95.04	NaN	94.6	NaN	NaN	NaN	95	NaN	NaN	NaN	NaN	NaN	NaN	64.89	NaN	70.97	75.87	69.7	NaN	NaN	NaN	58.8	58.2	75.7	NaN	NaN	75.28	NaN	70.15	95.45	NaN	69.67	NaN	60	68.82	NaN	95.32	67.04	63.58	94.16	NaN	94.7	64.83	NaN	94.5	94.77	64.95	64.51
Dickeya phage phiD3	NaN	61.78	NaN	NaN	63.33	NaN	75.74	60.71	75.17	NaN	NaN	NaN	75.62	NaN	NaN	NaN	NaN	NaN	64.17	NaN	NaN	NaN	NaN	NaN	61.81	NaN	97.83	NaN	75.18	NaN	60.82	NaN	60.76	68.26	NaN	59.57	76.91	60.1	NaN	NaN	NaN	NaN	60.1	64.33	NaN	60.34	60.82	NaN	62.25
Escherichia phage SUSP2	80.18	57.37	NaN	56.58	NaN	NaN	NaN	56.83	NaN	91.7	NaN	63.71	NaN	NaN	NaN	NaN	NaN	57.37	NaN	NaN	NaN	NaN	80.57	80.13	56.76	64.16	NaN	57.33	NaN	NaN	57.37	NaN	NaN	NaN	80.75	NaN	NaN	56.84	NaN	NaN	57.11	NaN	NaN	NaN	66.09	56.32	57.37	NaN	NaN
Enterobacteria phage vB EcoM VR25	NaN	70.87	NaN	70.35	55.23	NaN	NaN	70.62	63.79	NaN	NaN	NaN	NaN	NaN	64.87	NaN	75.16	71	67.82	NaN	NaN	NaN	NaN	NaN	70.48	NaN	61.52	70.9	63.79	74.95	70.87	NaN	68.03	61.57	NaN	69.59	63.32	70.68	65.75	62.6	70.85	NaN	70.45	64.41	NaN	70.61	70.44	64.77	63.28
Enterobacteria phage vB KleM-RaK2	NaN	58.48	NaN	58.38	NaN	57.26	56.48	58.42	NaN	NaN	NaN	58.94	56.69	64.22	58.35	NaN	NaN	58.25	61.09	NaN	NaN	NaN	NaN	NaN	58.22	58.22	NaN	57.87	NaN	NaN	58.66	NaN	57.78	NaN	NaN	60.85	NaN	58.74	61.74	NaN	58.28	NaN	58.76	60.07	NaN	58.62	58.78	58.37	59.7
Klebsiella phage 0507-KN2-1	NaN	63.08	NaN	62.38	62.04	NaN	74.45	62.38	74.69	NaN	NaN	NaN	74.38	NaN	64.87	NaN	NaN	59.96	64.1	NaN	NaN	NaN	NaN	NaN	62.38	NaN	73.4	60.46	74.61	NaN	61.3	NaN	63.79	67.22	NaN	60.98	74.33	62.26	58.6	NaN	61.74	NaN	61.45	60.26	NaN	62.62	62.02	64.17	64.49
RB10	59.49	96.14	NaN	95.54	NaN	NaN	NaN	95.6	NaN	NaN	NaN	NaN	NaN	NaN	64.76	NaN	70.54	75.75	69.66	NaN	NaN	NaN	58.12	NaN	75.31	NaN	NaN	75.04	NaN	70.35	96.07	NaN	69.43	NaN	58.9	68.52	NaN	99.99	66.53	NaN	95.18	NaN	96.16	63.65	NaN	95.55	96.24	64.84	63.2
Enterobacteria phage RB32	59.14	96.04	NaN	95.06	NaN	59.15	NaN	95.3	NaN	NaN	NaN	NaN	NaN	NaN	64.99	NaN	71.03	76.24	69.76	NaN	NaN	NaN	58.15	NaN	75.79	NaN	NaN	75.4	NaN	70.62	100	NaN	69.27	NaN	58.55	68.82	NaN	96.01	66.35	62.55	94.77	NaN	95.64	64.31	NaN	94.99	95.61	64.56	63.97
Salmonella phage Det7	NaN	61.56	NaN	63.52	62.17	NaN	95.72	NaN	88.99	NaN	NaN	NaN	95.11	NaN	63	NaN	NaN	NaN	62.7	NaN	NaN	NaN	NaN	NaN	64.2	NaN	75.3	64.2	89.17	NaN	NaN	NaN	NaN	67	NaN	NaN	88.81	NaN	NaN	NaN	63.07	NaN	NaN	NaN	NaN	NaN	NaN	63.23	NaN
Enterobacteria phage AR1	60.08	95.57	NaN	94.84	NaN	59.83	NaN	95.13	NaN	NaN	NaN	NaN	NaN	NaN	63.72	NaN	70.95	76.28	70.02	NaN	NaN	NaN	58.97	NaN	76.02	NaN	NaN	75.65	NaN	70.58	95.45	NaN	69.37	NaN	60	68.49	NaN	95.47	66.34	65.34	94.56	NaN	95.33	63.59	NaN	94.78	95.14	63.71	63.65
Citrobacter phage IME-CF2	NaN	64	NaN	64.24	59.27	NaN	65.18	64.07	63.71	NaN	NaN	59.5	64.37	66.4	64.43	NaN	63.78	64.22	64.24	NaN	NaN	NaN	NaN	NaN	63.61	56.31	65.09	63.85	63.71	64.17	64.19	NaN	63.57	67.98	NaN	63.12	62.35	64.2	63.95	77.4	64.07	NaN	63.79	89.32	NaN	64.29	64.12	64.48	63.53
Escherichia phage PhaxI	NaN	NaN	NaN	NaN	63.26	NaN	96.41	NaN	89.15	NaN	NaN	NaN	97.02	NaN	NaN	NaN	NaN	NaN	58.08	NaN	NaN	NaN	NaN	NaN	NaN	NaN	74.88	NaN	89.86	NaN	NaN	NaN	NaN	66.89	NaN	NaN	89.57	NaN	56.99	NaN	57.44	NaN	NaN	60.91	NaN	NaN	NaN	NaN	NaN
[truncated: 137 more columns]

## Sheet: Table S3
Table S3. Shared genes of T4 related ANIb groups used for phylogeny reconstruction (figure S1). The gene coordinates and functions for T4 are given.
T4 coordinate	T4 gene product
NC 000866 16270 16785	dCTP pyrophosphatase
NC 000866 17935 18963	DNA primase
NC 000866 20612 22039	41 helicase
NC 000866 22386 23561	UvsX RecA-like recombination protein
NC 000866 39600 40157	RNA polymerase sigma factor
NC 000866 59763 60344	Tk thymidine kinase
NC 000866 76061 76885	DNA end protector protein
NC 000866 76885 77337	head completion protein
NC 000866 77385 77975	baseplate wedge subunit
NC 000866 77959 79686	baseplate hub subunit and tail lysozyme
NC 000866 81081 83063	baseplate wedge subunit
NC 000866 83060 86158	baseplate wedge subunit
NC 000866 86151 87155	baseplate wedge subunit
NC 000866 93624 94553	neck protein
NC 000866 94555 95325	neck protein
NC 000866 95367 96185	tail sheath stabilizer and completion protein
NC 000866 96194 96688	small terminase protein
NC 000866 96672 98504	large terminase protein
NC 000866 100632 101123	tail tube protein
NC 000866 101207 102781	portal vertex protein
NC 000866 103023 103448	prohead core protein
NC 000866 104117 104926	prohead core protein
NC 000866 104945 106510	major capsid protein
NC 000866 112677 114440	UvsW helicase
NC 000866 115404 115802	baseplate wedge subunit
NC 000866 146948 147853	single-stranded DNA binding protein
NC 000866 148543 149196	59 protein

## Sheet: Table S4
Table S4. Genes present in all members of T4 group but not in RB69.
T4 coordinate	T4 gene product	functional category
NC_000866_12_2189	rIIA protector from prophage-induced early lysis	Host or phage interactions
NC_000866_5398_5595	gp39.1 hypothetical protein
NC_000866_7661_8161	MotB.2 hypothetical protein
NC_000866_8908_9150	DexA.1 hypothetical protein
NC_000866_11908_12510	ModA RNA polymerase ADP-ribosylase	Host alteration/shutoff
NC_000866_12507_13130	ModB ADP-ribosylase	Host alteration/shutoff
NC_000866_13198_13380	ModA.2 hypothetical protein
NC_000866_14013_14216	Srh transcription modulator	transcription/postulated decoy of host sigma32
NC_000866_14191_14676	Mrh transcription modulator under heat shock	transcription/affects phosphorylation of host sigma32
NC_000866_14685_15026	Mrh.1 hypothetical protein
NC_000866_15026_15232	Mrh.2 hypothetical protein
NC_000866_15331_15573	Soc small outer capsid protein	Virion proteins
NC_000866_18966_19130	gp61.1 hypothetical protein
NC_000866_25479_26219	gp42 dCMP hydroxymethylase	Nucleotide metabolism
NC_000866_26636_27013	Imm.1 hypothetical predicted membrane protein	Host or phage interactions/putative superinfection exclusion
NC_000866_34981_35187	gp46.1 hypothetical protein
NC_000866_36624_37826	a-gt alpha glucosyl transferase	Host or phage interactions
NC_000866_39398_39616	a-gt.5 hypothetical protein
NC_000866_41464_41646	gp55.6 conserved hypothetical protein
NC_000866_48393_48635	NrdC.1 conserved hypothetical protein
NC_000866_52066_52893	NrdC.6 conserved hypothetical protein
NC_000866_52901_53302	NrdC.7 conserved hypothetical, predicted membrane protein
NC_000866_53946_54248	NrdC.9 conserved hypothetical protein
NC_000866_58155_58349	MobD.3 hypothetical protein
NC_000866_58534_58722	MobD.5 hypothetical protein
NC_000866_58819_59205	hypothetical protein
NC_000866_60713_60925	Tk.2 conserved hypothetical protein
NC_000866_62800_63078	Vs.3 conserved hypothetical protein
NC_000866_67957_68319	e.3 conserved hypothetical, predicted membrane protein
NC_000866_68662_69270	e.5 conserved hypothetical protein
NC_000866_70360_70623	e.8 conserved hypothetical protein
NC_000866_72918_73328	Trna.3 conserved hypothetical protein
NC_000866_79721_80215	hypothetical protein
NC_000866_80779_81072	gp5.4 conserved hypothetical protein
NC_000866_102781_103023	prohead core protein	Virion proteins
NC_000866_114496_114663	hypothetical protein
NC_000866_129158_129445	gp30.6 conserved hypothetical protein
NC_000866_131573_131881	gp31.1 conserved hypothetical protein
NC_000866_131882_132118	gp31.2 hypothetical protein
NC_000866_132696_133034	Cd.1 hypothetical protein
NC_000866_142951_143214	NrdA.2 conserved hypothetical protein
NC_000866_166432_166554	Ndd.2a hypothetical predicted periplasmic protein
